# Supplementary material for: Integrating spatial transcriptomics with single-cell transcriptomics reveals a spatiotemporal gene landscape of the human developing kidney
Source: Cell Biosci. 2022 Jun 3;12:80. doi: 10.1186/s13578-022-00801-x (PMC9164720; doi:10.1186/s13578-022-00801-x)
Supplement: Supplementary file 2 — Additional file 2: Table S1. Quality control of ST-seq date from 9 and 18 PCW kidneys. [file 13578_2022_801_MOESM2_ESM.xlsx]

## Sheet: metrics_summary
Supplementary Table 1. Quality control of ST-seq datas from the 9 and 18 PCW kidneys
Sample ID	18 PCW kidney		Sample ID	9 PCW kidney
Number of Spots Under Tissue	2697		Number of Spots Under Tissue	175
Median Genes per Spot	3626		Median Genes per Spot	1486
Number of Reads	257198906		Number of Reads	259264052
Valid Barcodes	0.958538		Valid Barcodes	0.96889
Valid UMIs	0.997564		Valid UMIs	0.999096
Sequencing Saturation	0.815336		Sequencing Saturation	0.727283
Q30 Bases in Barcode	0.963476		Q30 Bases in Barcode	0.957394
Q30 Bases in RNA Read	0.947587		Q30 Bases in RNA Read	0.937704
Q30 Bases in UMI	0.95959		Q30 Bases in UMI	0.952464
Reads Mapped to Genome	0.924577		Reads Mapped to Genome	0.939818
Reads Mapped Confidently to Genome	0.850467		Reads Mapped Confidently to Genome	0.782263
Reads Mapped Confidently to Intergenic Regions	0.0218789		Reads Mapped Confidently to Intergenic Regions	0.0138495
Reads Mapped Confidently to Intronic Regions	0.0245514		Reads Mapped Confidently to Intronic Regions	0.0115891
Reads Mapped Confidently to Exonic Regions	0.804036		Reads Mapped Confidently to Exonic Regions	0.756824
Reads Mapped Confidently to Transcriptome	0.755726		Reads Mapped Confidently to Transcriptome	0.637946
Reads Mapped Antisense to Gene	0.00927631		Reads Mapped Antisense to Gene	0.00466595
Fraction Reads in Spots Under Tissue	0.751008		Fraction Reads in Spots Under Tissue	0.604147
Median UMI Counts per Spot	8554		Median UMI Counts per Spot	4526
