# Supplementary material for: Integrating spatial transcriptomics with single-cell transcriptomics reveals a spatiotemporal gene landscape of the human developing kidney
Source: Cell Biosci. 2022 Jun 3;12:80. doi: 10.1186/s13578-022-00801-x (PMC9164720; doi:10.1186/s13578-022-00801-x)
Supplement: Supplementary file 3 — Additional file 3: Table S2. The proportion of signatures of different scRNA-seq cell types in each ST spot of the 9 and 18 PCW kidney tissues. [file 13578_2022_801_MOESM3_ESM.xlsx]

## Sheet: 18 PCW kidney
Barcode	cnT	DLTH.SSBm.d	End	ErPrT	Ica.FBC	Icb	LEU.Mac	Mes	NPC	PETE	Pod	PTA.RVCSB	SSBpr	SSpod	UBCD	Region
TACGACTGCCTCTTAG-1	0	0	0	0	0	0	0	0	0	0.46585	0	0	0	0	0	Pelvis
GACCGATTAAATATGT-1	0	0.143252	0	0	0	0	0	0	0.32273	0	0	0.234674	0	0	0	Pelvis
TAACTATCGAAGGTCC-1	0	0	0	0	0.441416	0	0	0	0	0	0	0	0	0	0	Pelvis
CGTTTCGCTCATTACA-1	0	0	0	0	0.714007	0	0	0	0	0	0	0	0	0	0	Pelvis
TGCCAAAGTCAGACTT-1	0	0	0	0	0.294894	0	0	0	0.283073	0	0	0	0	0	0	Pelvis
ACTGTCCAGGATTATA-1	0	0	0	0	0.728962	0	0	0	0	0	0	0	0	0	0	Pelvis
GCTGGGAGCGCGTCAA-1	0	0.244402	0	0	0	0	0	0	0	0	0	0	0	0	0	Pelvis
TATGATAAATCTAACG-1	0.158812	0.406262	0	0	0	0	0	0	0	0	0	0	0	0	0	Pelvis
CATCATTACCCTGAGG-1	0	0	0.196521	0	0	0	0	0	0	0	0	0	0	0	0	Pelvis
TGCCGTGGATCGTCCT-1	0	0	0	0	0.353987	0	0	0	0.246891	0	0	0	0	0	0	Pelvis
TTCACGGTCGTCACGT-1	0.146672	0	0	0	0	0	0	0	0	0	0	0	0	0	0	Pelvis
TCGTTGCTATCCGGTC-1	0	0	0	0	0.483992	0	0	0	0.238185	0	0	0	0	0	0	Pelvis
GACAAACATATGCAGG-1	0	0	0	0	0.76193	0	0	0	0	0	0	0	0	0	0	Pelvis
AGGATCACGCGATCTG-1	0	0	0.221482	0	0	0	0	0	0	0	0	0	0	0	0	Pelvis
AGAATTATGGATTCGA-1	0	0	0	0	0.262082	0	0	0	0	0	0	0	0	0	0	Pelvis
TGAGGCATGTACTGTG-1	0	0.250555	0	0	0	0	0	0	0	0	0	0	0	0	0	Pelvis
TGTTTCGGTACTTCTC-1	0	0	0	0	0.486031	0	0	0	0.233333	0	0	0	0	0	0	Pelvis
ATTAAACATGCGGACC-1	0	0	0	0	0	0	0	0	0	0.38479	0	0	0	0	0.159428	Pelvis
CCGCTATCAGCACCAG-1	0	0	0	0	0	0	0	0	0	0.521783	0	0	0	0	0	Pelvis
ATTTCCGGGTTCTGCG-1	0	0	0.220463	0	0.26091	0	0	0	0.230658	0	0	0	0	0	0	Pelvis
TAAATTTAGTAACACC-1	0	0	0	0	0	0	0	0	0	0	0	0.27232	0	0	0	Pelvis
CATACGGCGTCTGGGC-1	0	0.279681	0	0	0	0	0	0	0	0.502132	0	0	0	0	0	Pelvis
CATGACTTCGCTGAAT-1	0.146165	0	0	0	0.383944	0	0	0	0	0	0	0	0	0	0	Pelvis
CAGATATGAAGATGAC-1	0	0	0.185543	0	0	0	0	0	0	0	0	0	0	0	0.224326	Pelvis
TACTCTTTCGTCTTCA-1	0	0.204609	0	0	0.350578	0	0	0	0	0	0	0	0	0	0	Pelvis
CGAACGCCCAGTGCCG-1	0	0	0	0	0	0.213123	0	0	0	0	0	0	0	0	0	Pelvis
TGTAGGAGAAATTTCC-1	0	0	0.233115	0	0.262451	0	0	0	0	0	0	0	0	0	0	Pelvis
GTGCTCAAGTACTGTC-1	0	0	0	0	0.446426	0	0	0	0	0	0	0	0	0	0	Pelvis
ATCATCCAATATTTGT-1	0	0	0	0	0.249992	0	0	0	0	0.18289	0	0	0	0	0.163996	Pelvis
CCAGTCTTGTCATAGA-1	0	0.156789	0	0	0.338917	0	0	0	0	0	0	0	0	0	0	Pelvis
TTGGCTCGCATGAGAC-1	0	0	0	0	0	0	0	0	0	0	0	0	0	0	0	Pelvis
ACCTGCGTGTCATGTT-1	0.129462	0.211733	0	0	0	0	0	0	0	0	0	0	0	0	0	Pelvis
GTTTCATATCGTCGCT-1	0	0	0	0	0.20515	0	0	0	0	0	0.146422	0	0	0	0	Pelvis
TGGTCCCACGCTACGG-1	0	0	0	0	0.264627	0	0	0	0	0.199766	0	0	0	0	0	Pelvis
ACCGGGCCTTTGTTGA-1	0	0	0	0	0.613499	0	0	0	0	0	0	0	0	0	0	Pelvis
GTTCATCGTTTGGCTG-1	0	0	0	0	0.597165	0	0	0	0	0	0	0	0	0	0	Pelvis
TCGCTTTAAACGTTTG-1	0	0	0	0	0.47448	0	0	0	0	0	0	0	0	0	0	Pelvis
TTATATACGCTGTCAC-1	0	0	0	0	0	0	0	0	0.194669	0.541787	0	0	0	0	0	Pelvis
TCAGCAAATGCATCTC-1	0	0	0	0	0	0	0	0	0.194203	0.454343	0	0	0	0	0	Pelvis
AGTCGACGGTCTCAAG-1	0	0	0	0	0.325503	0	0	0	0.193771	0	0	0	0	0	0	Pelvis
GACTCCCAGAATAAGG-1	0	0	0	0	0	0	0	0	0.193693	0	0	0	0	0	0	Pelvis
CTCCGGCCTAATATGC-1	0	0	0	0	0.54222	0	0	0	0	0	0	0	0	0	0	Pelvis
TGAGAATGCTTTACCG-1	0	0	0	0	0	0	0	0	0.19236	0	0	0	0	0	0	Pelvis
TGGCAGATTACGATCA-1	0	0	0	0	0	0	0	0	0.190455	0.304406	0	0	0	0	0.189461	Pelvis
AACGCGGTCTCCAGCC-1	0	0	0.170058	0	0	0	0	0	0	0	0	0	0	0	0	Pelvis
GGGTACTTCATGAACT-1	0	0	0	0	0.446288	0	0	0	0.189676	0	0	0	0.173124	0	0	Pelvis
CCAGCCTGGACCAATA-1	0	0	0	0	0	0	0	0	0	0.50296	0	0	0	0	0	Pelvis
AATGATGATACGCTAT-1	0	0	0	0	0.265316	0	0	0	0	0	0.200289	0	0	0	0	Pelvis
CCCTCAGATCGAGAAC-1	0	0	0	0	0	0	0	0.197093	0.184128	0	0	0	0	0	0	Pelvis
ACATCGATCGTTTACC-1	0	0	0	0	0	0	0	0	0	0.40802	0	0	0	0	0	Pelvis
CGAAACGCAATTCATG-1	0	0	0	0	0.210627	0	0	0	0	0	0	0	0	0	0	Pelvis
TACTGAACAGATTTAG-1	0	0.146081	0	0	0	0	0	0	0.18189	0	0	0	0	0.193286	0	Pelvis
GTCCATTACTGCTACG-1	0	0.215909	0	0	0.602578	0	0	0	0	0	0	0	0	0	0	Pelvis
GACTCCTTCCAATTGA-1	0	0.265421	0.168612	0	0.220973	0	0	0	0.181216	0	0	0	0	0	0	Pelvis
TGAGCGGAAAGTGTTC-1	0	0.165232	0	0	0.317746	0.180061	0	0	0	0	0	0	0	0	0	Pelvis
TGGCAAGCACAAGTCG-1	0	0.18493	0	0	0.244948	0	0	0	0.180263	0	0	0	0	0	0	Pelvis
CTACTATCTTTCAGAG-1	0	0	0	0	0.34401	0	0	0	0.179747	0	0	0	0	0	0	Pelvis
GTATCTCGGGCGCTTT-1	0	0	0	0	0	0	0	0	0.179667	0	0	0	0	0	0	Pelvis
CCAGAAAGCAACTCAT-1	0	0	0	0	0.464621	0	0	0	0	0	0	0	0	0	0	Pelvis
TACCGTAGGTTAACTA-1	0	0.236533	0	0	0	0	0	0	0.178556	0	0	0	0	0	0	Pelvis
CCACGGCAGGTGTAGG-1	0	0.200926	0	0	0.215457	0	0	0	0	0	0.154337	0	0	0	0	Pelvis
TAAGTGAATAGTCTAC-1	0	0	0	0	0.268565	0	0	0	0.177927	0	0	0	0	0	0	Pelvis
TGAGGAGTGCCAGCTT-1	0	0	0	0	0.353651	0	0	0	0	0	0	0	0	0	0	Pelvis
ATAGACAACGGGACCT-1	0	0	0	0	0.366132	0	0	0.203956	0.175868	0	0	0	0	0	0	Pelvis
ATGCGACAGTCCCATT-1	0	0.160998	0	0	0	0	0	0	0.175864	0.478948	0	0	0	0	0.184189	Pelvis
GACTGCACCAGCCCAG-1	0	0	0	0	0	0	0	0	0	0.586343	0	0	0	0	0	Pelvis
CGTTGTTTCAATTCCC-1	0	0	0	0	0.320913	0	0	0	0.174817	0	0	0	0	0	0	Pelvis
AGGAGAGTCTGGCTAC-1	0	0	0	0	0	0	0	0	0.174652	0	0	0	0	0	0	Pelvis
AGCTAGAAGCAGAAGT-1	0	0	0	0	0.373309	0	0	0	0	0	0	0	0	0	0	Pelvis
GGTCGGATAAACGGCG-1	0	0	0	0	0	0	0	0	0.171456	0	0.162332	0	0	0	0	Pelvis
ACGGGAGTGTCGGCCC-1	0	0.152164	0	0	0.214238	0	0	0	0.171248	0	0	0	0	0	0.124883	Pelvis
TTAATGTAGACCAGGT-1	0	0	0	0	0	0	0	0	0	0.314819	0	0	0	0	0.323344	Pelvis
CGGGTGTACCCATTTA-1	0	0.146778	0	0	0.343976	0	0	0	0.168755	0	0	0	0	0	0	Pelvis
CATGGGTCGGGTGTGG-1	0	0	0	0	0	0	0	0	0	0	0	0	0	0	0	Pelvis
CGTGTCTCGTTACGAC-1	0	0	0	0	0.489096	0	0	0	0.16725	0	0	0	0.175719	0	0	Pelvis
TTGAAGAATTCCCAGG-1	0	0	0	0	0.2289	0	0	0	0.166935	0	0	0	0	0	0	Pelvis
CTCTGTTTGAGGATTC-1	0	0	0	0	0.520919	0	0	0	0	0	0	0	0	0	0	Pelvis
CACGCAGCGAGGCTTT-1	0	0	0	0.131013	0.243892	0	0	0	0.163414	0	0.151398	0	0	0	0	Pelvis
ACGGCACTTGCTTGGG-1	0	0	0	0	0.297886	0	0	0	0	0.172579	0	0	0	0	0	Pelvis
TCGGAGTACATGAGTA-1	0	0	0	0	0	0	0	0	0.163387	0.241925	0	0	0	0	0.151629	Pelvis
ACGCCGCTAGACGACC-1	0	0.182606	0	0	0	0	0	0	0	0.378405	0	0	0	0	0	Pelvis
GTCGTATTGGCGTACA-1	0	0.238508	0.192393	0	0.250761	0	0	0	0.160624	0	0	0	0	0	0	Pelvis
TCTTCCCATGGGCACA-1	0	0	0	0	0	0	0	0	0	0	0	0	0	0	0	Pelvis
GCTAGTAGAGCTTGTA-1	0	0	0	0	0	0	0	0	0	0.386845	0	0	0	0	0	Pelvis
CACGAGCAAACCAGAC-1	0	0	0	0	0.241172	0	0	0	0.160008	0	0.163015	0	0	0	0	Pelvis
GTAGCGGCTATACACT-1	0	0.193397	0	0	0	0	0	0	0	0.48372	0	0	0	0	0	Pelvis
GGGAACGGTTTCAGAT-1	0	0	0	0	0.370595	0	0	0	0.158595	0	0	0	0	0	0	Pelvis
CTGGGTTGAGTTAAAG-1	0.135697	0	0.135173	0	0	0	0	0	0	0	0	0	0	0	0	Pelvis
ATCGCTGCGTGCAGCA-1	0	0	0.20861	0	0.322695	0	0	0	0.158346	0	0	0	0	0	0	Pelvis
GTGAGGACACTTAAGG-1	0	0	0	0	0	0	0	0	0.157058	0.331018	0	0	0	0	0	Pelvis
GTACGAGATTGCGACA-1	0	0	0.145338	0	0	0.151079	0	0	0	0	0	0	0	0	0	Pelvis
ATAAAGGCTCGGTCGT-1	0	0	0	0	0	0	0	0	0.15652	0	0	0	0	0	0	Pelvis
CAAATGTCCTTCCGTG-1	0	0	0	0	0	0	0	0	0.156326	0.146973	0	0	0	0	0.150303	Pelvis
TCGTGTCACGCTGACA-1	0	0.150911	0	0	0.326274	0	0	0	0	0	0	0	0	0	0	Pelvis
ATCAGTAGGCAGGGAT-1	0	0	0.178042	0	0.233955	0	0.161663	0	0.15516	0	0	0	0	0	0	Pelvis
CGAACCTCTTTCCTAG-1	0	0.160652	0	0	0	0	0	0	0.154455	0	0	0	0	0	0	Pelvis
ACTCCCTAGAATAGTA-1	0.127354	0.182047	0	0	0	0	0	0	0	0.405943	0	0	0	0	0	Pelvis
GTCGTACCATCTCGGG-1	0	0.214331	0	0	0	0	0	0	0.152743	0.455071	0	0	0	0	0	Pelvis
AGTCGGCCCAAACGAC-1	0	0	0	0	0.333751	0	0	0	0	0	0.165478	0	0	0	0	Pelvis
CCGTTACGTTAGAACA-1	0	0.184191	0	0	0.211784	0	0	0	0.152512	0	0	0	0	0.174416	0	Pelvis
CACATATTAGCAGGAT-1	0	0.219082	0	0	0	0	0	0	0	0.628855	0	0	0	0	0	Pelvis
ATCGGCAAGCAGTCCA-1	0	0	0.185704	0	0	0	0	0	0.151268	0	0	0	0	0.160252	0	Pelvis
AGTGGCGGCAATTTGA-1	0	0	0	0	0.310606	0	0	0	0	0	0	0	0	0	0	Pelvis
CGTTCATGGTGCGCGT-1	0	0	0	0	0	0	0	0	0	0	0	0	0	0	0	Pelvis
GTGGCAAACAGCGGCA-1	0	0	0	0	0.285105	0	0	0	0	0	0	0	0.144306	0	0	Pelvis
TCCAGAGCACCGGTTC-1	0	0.228218	0	0	0	0	0	0	0.148625	0.390442	0	0.232715	0	0	0	Pelvis
TACATAGGCATACACC-1	0	0	0	0	0	0	0	0	0	0	0	0	0.177377	0	0	Pelvis
CTGGATTTACACTTGA-1	0	0	0	0	0.332606	0	0	0	0.146405	0	0	0	0.151806	0	0	Pelvis
CCAAATCAAAGGGCAA-1	0	0	0	0	0.319076	0	0	0	0.146244	0	0	0	0	0	0	Pelvis
GCTAAGTAGTTTCTCT-1	0	0	0	0	0	0	0	0	0	0.39182	0	0	0	0	0.202451	Pelvis
GATGGTGCCCTAGGCA-1	0	0.177183	0.145499	0	0	0	0	0	0.145381	0	0.138925	0	0	0	0	Pelvis
GTACGTTTGCCCGTCA-1	0	0	0	0	0.215761	0	0	0	0.145084	0.287076	0	0.158555	0	0	0	Pelvis
GTCTCGATCTGCTTTC-1	0	0.219209	0	0	0.494625	0	0	0	0	0	0	0	0	0	0	Pelvis
GTGTTACTATGCGTCC-1	0	0.159659	0	0	0	0	0	0	0.144038	0.350923	0	0	0	0	0	Pelvis
GTAGCTTCCTCTTGTT-1	0	0	0	0	0	0	0	0	0	0	0	0	0	0	0	Pelvis
CGTAAAGCAAGAAATC-1	0	0	0.144812	0	0.270655	0	0	0	0.141807	0	0.182161	0	0	0	0	Pelvis
CTGTTGTTCAGTCGTA-1	0	0	0	0	0.333801	0	0	0	0	0	0	0	0	0	0	Pelvis
AGTTTGGCACGGGTTG-1	0	0	0	0	0	0	0	0	0.141213	0.173372	0	0	0	0	0	Pelvis
ATGGTCGCGTGGTTTC-1	0	0	0	0	0	0	0	0	0.141044	0.360036	0	0	0	0	0	Pelvis
CCAACCTTATGTAACT-1	0	0.145111	0	0	0.237517	0	0	0	0	0	0	0	0	0	0	Pelvis
CTCTATTTGGCTGCAG-1	0	0	0	0	0	0	0	0	0	0.492111	0	0	0	0	0	Pelvis
CAATTTCGTATAAGGG-1	0	0	0	0	0	0	0	0	0.137557	0.342188	0	0.289784	0	0	0	Pelvis
ATAGAGTTATCAACTT-1	0	0.199837	0	0	0.220023	0	0	0	0	0	0	0	0	0	0.130187	Pelvis
TTAGTTATTCGTGGCA-1	0	0.145868	0	0	0	0	0	0	0	0.429913	0	0	0	0	0	Pelvis
GTGAAACGGCGCCACC-1	0	0.159655	0	0	0.250253	0	0	0	0	0	0	0	0	0	0	Pelvis
CGTGCAGACTGGGACA-1	0	0	0	0	0.238921	0	0	0	0	0.47541	0	0	0	0.151511	0	Pelvis
CCAACGATGCACTGAT-1	0	0.162227	0	0	0	0	0	0	0.132873	0	0	0	0	0	0	Pelvis
CCCGTCAGCGTCTGAC-1	0	0.149959	0	0	0.378627	0	0	0	0	0	0	0	0	0	0	Pelvis
GCCATCGAGCTGCGTG-1	0	0.17612	0	0	0	0.129534	0	0	0	0	0	0	0	0	0	Pelvis
ACCCATCTTGAGGGTA-1	0	0.261261	0.205876	0	0.278268	0	0	0	0.131153	0	0.123442	0	0	0	0	Pelvis
TCAAAGTCACGGCGTC-1	0	0	0	0	0.232954	0	0	0	0	0	0	0	0	0.180964	0	Pelvis
GTGAGATAACCTTATA-1	0	0.369159	0.194972	0	0	0	0	0	0.126305	0	0.160478	0	0	0	0	Pelvis
TCTGTGCCATCATAGT-1	0	0	0	0	0	0	0	0	0	0.221009	0	0	0	0	0.228721	Pelvis
TTGGGAAGACGAGCCG-1	0.151696	0	0	0	0	0	0	0	0.120124	0	0	0	0	0	0.132375	Pelvis
GCTGTTGCTACCGAAC-1	0	0	0	0	0.461562	0	0	0	0	0	0	0	0	0	0	Pelvis
GCAAACCTTGGCCATA-1	0	0	0	0	0.48685	0	0	0	0	0	0.188305	0	0	0	0	Pelvis
GTAGTCGCGGGAATCA-1	0	0.16042	0	0	0	0	0	0.315958	0	0.298282	0	0	0	0	0	Pelvis
GCATGAGGGACGCGGC-1	0	0	0	0	0.701552	0	0	0	0	0	0	0	0	0	0	Pelvis
CCTAAAGGCTGACGCT-1	0	0.147492	0	0	0	0	0	0.294773	0	0	0	0	0	0	0	Pelvis
GCGCTGCTTTGCATTT-1	0	0	0	0	0.321805	0	0	0	0	0	0	0	0	0	0	Pelvis
TCGAAGAACCGAGCAC-1	0	0	0	0	0.260249	0.218498	0	0	0	0	0	0	0	0	0	Pelvis
TCTGAACTCGTACCCG-1	0	0	0	0	0	0	0	0	0	0.165274	0	0	0	0	0	Pelvis
ACTCTTGTATAGTAAC-1	0	0	0	0	0	0	0	0	0	0.52795	0	0	0	0	0	Pelvis
TACCGGCTCACTGCCC-1	0	0	0	0	0	0	0	0	0	0.507009	0	0	0	0	0	Pelvis
ACAATTGTGTCTCTTT-1	0	0	0	0	0	0.216399	0	0	0	0.265781	0	0	0	0	0	Pelvis
CAATGGATCTCTACCA-1	0	0.188598	0	0	0.550047	0	0	0	0	0	0	0	0	0	0	Pelvis
TCAGTGTATACGTCAT-1	0	0	0	0	0	0	0	0	0	0	0	0	0	0	0	Pelvis
GTACGCTTCATTGCAC-1	0	0	0	0	0.245835	0	0	0	0	0	0	0	0	0	0	Pelvis
TTAAGGCCCGTACTTT-1	0	0	0	0	0.222353	0	0	0	0	0	0.131464	0	0	0	0	Pelvis
ACCAGTGCGGGAGACG-1	0	0	0	0	0	0	0	0	0	0.211796	0	0	0	0	0	Pelvis
GAATTATAGTGAAAGG-1	0	0	0	0	0	0	0	0	0	0	0	0	0	0	0.223532	Pelvis
ATGCCATTTGCGACCA-1	0	0.260915	0	0	0.482099	0	0	0	0	0	0	0	0	0	0	Pelvis
TTGATCTAACTTTGTC-1	0	0	0	0	0	0	0.163688	0	0	0	0	0	0	0	0	Pelvis
ACATCCCGGCCATACG-1	0	0	0	0	0.476159	0	0	0	0	0	0	0	0	0	0	Pelvis
GAATAGTGCTCGATTA-1	0	0	0	0	0.493805	0	0	0	0	0	0	0	0	0	0	Pelvis
TTCTGACCGGGCTCAA-1	0	0.284119	0	0	0	0	0	0	0	0	0	0	0	0	0	Pelvis
AGACGACGATGCCGCT-1	0	0	0	0	0.262071	0	0	0	0	0	0	0	0	0	0	Pelvis
CGACACGCTCCGACAG-1	0	0	0	0	0	0	0	0	0	0	0	0	0	0	0	Pelvis
ATTCACTGATGTTGGA-1	0	0	0	0	0	0	0	0	0	0	0	0	0	0	0	Pelvis
AATCTGCGTTGGGACG-1	0	0	0.313076	0	0.443653	0	0	0	0	0	0	0	0	0	0	Pelvis
TATTAACCTGACCGCG-1	0	0	0	0	0.27093	0	0	0	0	0	0	0	0	0	0	Pelvis
TAGCGTCCCTCGATTG-1	0	0.473475	0	0	0	0	0	0.239612	0	0	0	0	0	0	0	Pelvis
CTAAAGGGAAATAGGA-1	0	0	0	0	0	0	0	0	0	0.151626	0	0	0	0	0	Pelvis
AGTGCACGCTTAAGAA-1	0	0.159529	0.173075	0	0	0	0	0	0	0.221079	0	0	0	0	0	Pelvis
TAAAGCGTTAGGAGAA-1	0	0	0	0	0.380886	0	0	0	0	0	0	0	0	0	0	Pelvis
TGCTTAGAGAGAATGC-1	0	0	0	0	0	0	0	0	0	0	0	0	0	0	0	Pelvis
TCCTAAATTGGGAAGC-1	0	0	0	0	0	0	0	0	0	0	0	0	0	0	0	Pelvis
GGGTTAACATTTGAGT-1	0	0	0	0	0.52375	0	0	0	0	0	0	0	0	0	0	Pelvis
TCATTTAAGTCTCCGA-1	0	0	0	0	0	0	0	0	0	0	0	0	0.199509	0	0	Pelvis
TGGGCACGTTCTATGG-1	0	0.243323	0	0	0	0	0	0	0	0	0	0	0	0	0	Pelvis
AACAATACATTGTCGA-1	0	0.277336	0	0	0.222621	0	0	0	0	0	0	0	0	0	0	Pelvis
CAATGCGAGAAGTATC-1	0	0	0.170393	0	0.205265	0.218006	0	0	0	0	0	0	0	0	0	Pelvis
GAAGCCTGCACATTCC-1	0	0	0	0	0.222412	0	0	0	0	0	0	0	0	0	0	Pelvis
TTGAATTCACGTGAGG-1	0	0.26114	0	0	0.316279	0.194759	0	0	0	0	0	0	0	0	0	Pelvis
TGGCGATCAAGTTATG-1	0	0	0	0	0	0.255316	0	0	0	0	0	0	0	0	0	Pelvis
CGTGCCCTCCCGAAGA-1	0	0	0	0	0	0	0	0	0	0	0	0	0	0	0	Pelvis
CTAACGAAACTTGCTG-1	0	0	0	0	0.362158	0	0.180806	0	0	0	0	0	0	0	0	Pelvis
GAAGTCTCCCTAGCGA-1	0	0.196265	0	0	0.577848	0	0	0	0	0	0	0	0	0	0	Pelvis
AGACGAAGTGCCGGTC-1	0	0	0	0	0	0	0	0	0	0	0	0	0	0	0	Pelvis
GTTAAGTTAGAGTGGG-1	0	0	0	0	0.253351	0	0	0	0	0	0	0	0	0	0	Pelvis
ACCCAACGCCCGTGGC-1	0	0.227786	0	0	0	0	0	0	0	0	0	0	0	0	0	Pelvis
GATCGTGACTGATATC-1	0	0	0	0	0	0	0	0	0	0	0	0	0	0	0	Pelvis
GTGTCGTATAGCGTTC-1	0	0	0	0	0.514636	0	0	0	0	0	0	0	0	0	0	Pelvis
ATATTTAACCCTCAAG-1	0	0	0	0	0.458763	0	0	0	0	0	0	0	0	0	0	Pelvis
TCTGAATTCCGTACAA-1	0	0.277575	0	0	0	0	0	0	0	0	0	0	0	0.140996	0	Pelvis
GAACGTCTCATGGTCG-1	0	0	0	0	0	0	0	0.220164	0	0	0	0	0	0	0	Pelvis
GGCGCAGGACATCTTC-1	0	0.159559	0	0	0.34135	0	0	0	0	0	0	0	0	0	0	Pelvis
GATTCGACGGTTCACG-1	0	0	0	0	0.300469	0	0	0	0	0.314904	0	0	0	0	0	Pelvis
GAAACAGATGACCACC-1	0	0.41797	0	0	0	0	0	0	0	0	0	0	0	0	0	Pelvis
CGCACATGTCCACTAC-1	0	0	0	0	0.474085	0	0	0	0	0	0	0	0	0	0	Pelvis
TCCCAGCTTTAGTCTG-1	0	0	0	0	0.783097	0	0	0	0	0	0	0	0	0	0	Pelvis
CGTCGCTTGGTTATAC-1	0	0	0	0	0.27216	0	0	0	0	0	0	0	0	0	0	Pelvis
CGAGTGAAGGTACCAG-1	0	0	0	0	0.348787	0	0	0	0	0	0	0	0	0	0	Pelvis
TCTGCCAGAAACTGCA-1	0	0	0	0	0.206526	0	0	0	0	0.203582	0	0	0	0	0	Pelvis
GCGACGATAGTTGTAC-1	0	0	0	0	0.362506	0	0	0	0	0	0	0	0	0	0	Pelvis
TTCGACAGAGCCCGTG-1	0	0	0	0	0.388445	0	0	0	0	0.149752	0	0	0	0	0	Pelvis
TACCAAATAGCCCAGA-1	0	0	0	0	0	0	0	0	0	0	0	0	0.144417	0	0	Pelvis
CCATCTCACCAGTGAA-1	0	0	0	0	0.262778	0	0.256192	0	0	0	0	0	0	0	0	Pelvis
TAGTCGATCACGGGTT-1	0	0.199417	0	0	0	0.163453	0	0	0	0	0.147202	0	0	0	0	Pelvis
ATACGTCCACTCCTGT-1	0	0	0	0	0	0	0	0	0	0.49825	0	0	0	0	0	Pelvis
CGGTTCAAGTAGGTGT-1	0	0	0	0	0	0	0	0	0	0	0	0	0	0	0	Pelvis
AACCCTACTGTCAATA-1	0	0.159506	0	0	0.362662	0	0	0	0	0	0	0	0	0	0	Pelvis
CTGGAAATGGATGCTT-1	0	0	0	0	0	0	0	0	0	0	0	0	0	0	0	Pelvis
GAGTATGCCCGCCTTG-1	0	0.456729	0	0	0.333518	0	0	0	0	0	0	0	0	0	0	Pelvis
TTCCAATCAGAGCTAG-1	0	0.164303	0	0	0.455935	0	0	0	0	0	0	0	0	0	0	Pelvis
TAGACGCCCGTACCGG-1	0	0	0	0	0	0	0	0	0	0	0	0	0	0	0	Pelvis
ATCGTGGAAAGTCTGG-1	0	0.159057	0	0	0	0	0	0	0	0	0.203845	0	0	0	0	Pelvis
AAATTACCTATCGATG-1	0	0	0	0	0.205038	0	0.142065	0	0	0	0	0	0	0	0	Pelvis
GATCCGGGAATTAACA-1	0	0	0	0	0	0	0	0	0	0.461083	0	0	0	0	0	Pelvis
CCGAACCTTCCCGGCC-1	0	0	0	0	0	0.255611	0	0	0	0.180128	0	0	0	0	0	Pelvis
TCACAGGGAATCGCAA-1	0	0	0	0	0	0	0	0	0	0.446471	0	0	0	0	0	Pelvis
TCCTTACGACGGTCCG-1	0	0	0	0	0	0.159314	0	0	0	0	0	0	0	0	0	Pelvis
TGAGTAAATTAGCGTA-1	0	0	0	0	0	0.152747	0	0	0	0	0	0	0	0	0	Pelvis
ATATGTCTCCCTAGCC-1	0	0	0.233232	0	0.233882	0	0.103792	0	0	0	0	0	0	0	0	Pelvis
CCATTTCTACCTATTA-1	0	0	0	0	0	0.26307	0	0.203186	0	0	0	0	0	0	0	Pelvis
AGCGTGGTATTCTACT-1	0	0.359811	0.166604	0	0.271192	0	0	0	0	0	0	0	0	0	0	Pelvis
TGCCAGTACGTGGAGA-1	0	0	0	0	0	0.204567	0	0	0	0.203952	0	0	0	0	0	Pelvis
CAGACGAACCTGATAC-1	0	0	0	0	0.295333	0.254384	0	0	0	0	0	0	0	0	0	Pelvis
GTATGTGGGTCTAGTT-1	0	0.16383	0	0	0.303211	0.178135	0	0	0	0	0	0	0	0	0	Pelvis
CGGCAGGGTCGGGTTG-1	0	0	0	0	0.327733	0	0	0	0	0	0	0	0	0	0	Pelvis
GCGTGGTACTGGGTTA-1	0	0	0	0	0.330493	0	0	0	0	0	0	0	0	0	0	Pelvis
CACGCACAGCGCAGCT-1	0	0.341801	0	0	0.458263	0	0	0	0	0	0	0	0	0	0	Pelvis
ATCGACCCAATACAGA-1	0	0	0	0	0.234105	0	0	0	0	0	0	0	0	0	0	Pelvis
AGAGAAGGAGTACAAT-1	0	0	0	0	0.249747	0	0	0	0	0	0	0	0	0	0	Pelvis
TAGTTAAGATAGGATA-1	0	0	0	0	0	0	0	0	0	0	0.191406	0	0	0	0	Pelvis
AGCACTACCTCACCAG-1	0	0.178333	0	0	0	0.207903	0	0	0	0	0	0	0	0	0	Pelvis
TCTTTAGCAGGCGAAC-1	0	0	0	0	0	0	0	0.198272	0	0	0	0	0	0	0	Pelvis
AAGCGTCCCTCATCGA-1	0	0	0	0	0.220717	0	0.199123	0	0	0	0	0	0	0	0	Pelvis
GGATGTCCTTACCGCA-1	0	0	0	0	0.357409	0	0.188692	0	0	0	0	0	0	0	0	Pelvis
AAATACCTATAAGCAT-1	0	0.278216	0	0	0	0	0	0	0	0.354973	0	0	0	0	0	Pelvis
TCCCGCCTATGTGCGT-1	0	0	0	0	0.240576	0	0	0	0	0	0.146327	0	0	0	0	Pelvis
TCCGCCTGTCTACAAG-1	0	0	0	0	0	0	0	0	0	0	0	0	0	0	0	Pelvis
TCTCATGAGATAGGGT-1	0	0	0	0	0	0.229252	0	0	0	0.237611	0	0	0	0	0	Pelvis
TTCTGCCGCGCCTAGA-1	0	0	0	0	0.216335	0.232749	0	0	0	0.159442	0	0	0	0	0	Pelvis
ACATGGCGCCAAAGTA-1	0	0	0	0	0.331655	0	0	0	0	0	0	0	0	0	0	Pelvis
ATTTGCGCGAGTAGCT-1	0	0	0	0	0	0	0	0	0	0	0.17106	0	0	0	0	Pelvis
CAGACACCGATCGCTG-1	0	0	0	0	0	0.197218	0	0	0	0	0	0	0	0	0	Pelvis
CCATCGCAGTTAAACT-1	0	0	0	0	0.293009	0.183353	0	0	0	0.164044	0	0	0	0	0	Pelvis
CAGCGATTCCCTTCAA-1	0	0	0	0	0.297557	0.273893	0	0	0	0	0	0	0	0	0	Pelvis
TGCCTTGGCCAGGCAA-1	0	0	0	0	0	0	0.118192	0	0	0.139754	0	0	0	0	0	Pelvis
CCCGCAGCGCGAACTA-1	0	0	0	0	0	0	0	0	0	0	0	0	0	0	0	Pelvis
CTTTCTGTGCGGGCTT-1	0	0.193873	0	0	0.456154	0	0	0	0	0.160624	0	0	0	0	0	Pelvis
GGTCTCTGAATGGACT-1	0	0	0	0	0.337862	0	0	0	0	0	0	0	0	0	0	Pelvis
TCGCTGGGCGGATTGT-1	0	0	0	0	0	0	0	0	0	0	0	0	0	0	0	Pelvis
AGCTATTTAATCCAAC-1	0	0	0	0	0	0.208637	0	0	0	0	0	0	0	0	0	Pelvis
CCGACGGGCATGAGGT-1	0	0	0	0	0	0	0	0	0	0	0.142917	0	0.138586	0	0	Pelvis
CTTCTTACGTCGTATA-1	0	0	0	0	0	0	0	0	0	0	0.14637	0	0	0	0	Pelvis
TTAGAGTTTAGAAGGA-1	0	0	0	0	0.302016	0	0	0	0	0.201762	0	0	0	0	0	Pelvis
AGACCCACCGCTGATC-1	0	0	0	0	0	0.250937	0.163675	0	0	0.199813	0	0	0	0	0	Pelvis
CTGGTTTCGAGCAAGA-1	0	0	0	0	0	0	0	0	0	0.314488	0	0	0	0.150207	0	Pelvis
TTGACTATTGTCCGGC-1	0	0	0	0	0.368364	0.24794	0	0	0	0	0	0	0	0	0	Pelvis
TTATGAATGAAAGGGA-1	0	0	0	0	0	0	0	0	0	0	0	0	0	0	0	Pelvis
CTCTTCTATTGACTGG-1	0	0	0	0	0.570302	0	0	0	0	0	0	0	0	0	0	Pelvis
AACAACTGGTAGTTGC-1	0	0.175549	0	0	0	0	0	0	0	0	0.153621	0	0.163613	0	0	Pelvis
GAATTCACCCGGGTGT-1	0	0	0	0	0.300428	0	0	0	0	0	0	0	0	0	0	Pelvis
TTAGAAGAACATGACT-1	0	0.217313	0	0	0	0.197401	0	0	0	0.212598	0	0	0	0	0	Pelvis
AGGGTGCTCTCGAGGG-1	0	0	0	0	0.251763	0	0.149726	0	0	0	0	0	0	0	0	Pelvis
TCTAGTGATATCGTGG-1	0	0.158898	0	0	0.36053	0	0	0	0	0	0	0	0	0	0	Pelvis
TCGTCTTAGGCGTTAA-1	0	0	0	0	0.359304	0.276451	0	0	0	0	0.183063	0	0	0	0	Pelvis
AGTGCTTGCACGAATA-1	0	0	0	0	0.61386	0	0	0	0	0	0	0	0	0	0	Pelvis
GGTAGTGCTCGCACCA-1	0	0.370873	0	0	0	0	0	0	0	0.273899	0	0	0	0	0	Pelvis
TCCACTTTATCTAGGT-1	0	0.340297	0	0	0	0.170088	0	0	0	0	0	0	0	0	0	Pelvis
TTCCGGTTACCCACTT-1	0	0.385101	0	0	0	0	0	0	0	0	0	0	0	0	0	Pelvis
GCAAACCCTACATTAT-1	0	0.162271	0	0	0	0	0	0	0	0.419788	0	0	0	0	0	Pelvis
GATCGCTACCCGATTT-1	0	0	0	0	0.272528	0	0	0	0	0.174449	0	0	0	0	0	Pelvis
GCCTCATCTGGAAATA-1	0	0.201007	0	0	0	0.263776	0	0	0	0	0	0	0	0	0	Pelvis
TGTTGTCAAGAAGTCT-1	0	0	0	0	0.34289	0.223772	0	0	0	0	0	0	0	0	0	Pelvis
AACGAAAGTCGTCCCA-1	0	0	0	0	0	0	0	0	0	0	0	0	0.13677	0	0	Pelvis
TCGCAAAGATGCATTT-1	0	0	0	0	0	0	0	0	0	0.638551	0	0	0	0	0	Pelvis
GGATGAAGATCGCTGA-1	0	0.235803	0	0	0	0	0	0	0	0	0	0	0	0	0	Pelvis
CAAGCGGCACATAATT-1	0	0.15911	0	0	0.468248	0	0.197221	0	0	0	0	0	0	0	0	Pelvis
TACTATGGTTCCTCAG-1	0	0.228727	0	0	0.335722	0	0	0	0	0	0	0	0	0	0	Pelvis
CCGCATGTGGTACGAT-1	0	0	0	0	0	0	0	0	0	0	0	0	0	0	0	Pelvis
ATCGCCAGTCAACATT-1	0	0.203777	0	0	0.336625	0.164886	0	0	0	0	0	0	0	0	0	Pelvis
GGAGACGACACCTTTG-1	0	0.21192	0	0	0	0	0	0	0	0.141352	0	0	0	0	0	Pelvis
TCTTCGAATAGACGTT-1	0	0	0	0	0	0	0	0	0	0.445869	0	0	0	0	0	Pelvis
TTGTAAGGCCAGTTGG-1	0	0.173006	0	0	0.244745	0.182775	0	0	0	0	0	0	0	0	0	Pelvis
ACAGCGCACCCGCAGC-1	0	0.143035	0	0	0	0	0	0	0	0	0.158514	0	0	0	0	Pelvis
ACAAATGGTAGTGTTT-1	0	0.230416	0	0	0	0	0	0	0	0.153145	0	0	0	0	0	Pelvis
AAATAGGGTGCTATTG-1	0	0	0	0	0.307322	0.2199	0	0	0	0.132873	0	0	0	0	0	Pelvis
CAAGTGTGGTTGCAAA-1	0	0.190573	0	0	0	0.168385	0	0	0	0	0	0	0	0	0	Pelvis
CATGGTAAGTAGCGTT-1	0	0	0	0	0.313058	0	0	0	0	0.259172	0	0	0	0	0	Pelvis
CCGGGTTCGAGGTTAC-1	0	0	0	0	0.298517	0	0	0	0	0	0	0	0	0	0	Pelvis
AGTGAGACTTCCAGTA-1	0	0.220686	0	0	0.449028	0	0	0	0	0	0	0	0	0	0	Pelvis
AGGTTACACCATGCCG-1	0	0.281222	0	0	0.301355	0	0	0	0	0	0	0	0	0	0	Pelvis
CGGGAATTTATGTAAA-1	0	0	0	0	0	0.177266	0	0	0	0.221062	0	0	0	0.180172	0	Pelvis
GCAACGGCTAGTTATG-1	0	0	0	0	0	0	0	0	0	0	0	0	0	0	0	Pelvis
TTCGCACTGTACGACA-1	0	0	0	0	0	0	0	0	0	0	0.154213	0	0	0	0	Pelvis
CTGGCTGATTCATCCT-1	0	0	0	0	0.350633	0.162968	0	0	0	0	0	0	0	0	0	Pelvis
AGCTAACAAGCAATGT-1	0	0.152997	0	0	0	0	0.120901	0	0	0	0	0	0	0	0	Pelvis
TTATTAGAGCGTGTTC-1	0	0.253167	0	0	0.259084	0	0	0	0	0.167529	0	0	0	0	0	Pelvis
TACGCAGTTCTTTCCT-1	0	0	0	0	0.220377	0	0	0	0	0	0	0	0	0	0	Pelvis
CTAAGGGAATGATTGG-1	0	0	0	0	0.235047	0	0	0	0	0.276113	0	0	0	0	0	Pelvis
TGGTTTAAACGTGGGT-1	0	0.413018	0	0	0	0	0	0	0	0	0	0	0	0	0	Pelvis
AGCGCATAATGAATCG-1	0	0	0	0	0	0	0	0	0	0	0	0	0	0	0	Pelvis
GATGCTGTATTTCATC-1	0	0	0	0	0	0	0	0	0	0.267352	0	0	0	0	0	Pelvis
GGCTGAAATAGCAAAG-1	0	0	0	0	0.234241	0	0	0	0	0.303269	0	0	0	0	0	Pelvis
ACAAGGGCAGGCTCTG-1	0	0	0	0	0	0	0	0	0	0	0	0	0	0	0	Pelvis
TATTCCGAGCTGTTAT-1	0	0	0	0	0.241628	0.251542	0	0	0	0	0	0	0	0	0	Pelvis
TCGCTCGGCACCAGCG-1	0	0	0	0	0.340362	0	0	0	0	0	0	0	0	0	0	Pelvis
GTTTGGTGATCGGTGC-1	0	0.2532	0	0	0.36553	0	0	0	0	0	0	0	0	0	0	Pelvis
CTGCACTCCAGTACAG-1	0	0	0	0	0.475795	0.181925	0	0	0	0	0	0	0	0	0	Pelvis
AAGCATACTCTCCTGA-1	0	0	0	0	0.473149	0	0	0	0	0.156582	0	0	0	0	0	Pelvis
AGGATATAGGGATTTA-1	0	0	0	0	0.350012	0	0	0	0	0.190616	0	0	0	0	0	Pelvis
CAATGAGGTTCGACTA-1	0	0	0	0	0	0	0	0	0	0	0.160376	0	0.113865	0	0	Pelvis
CGCGGCTCAACTTGAA-1	0	0	0	0	0.356414	0	0	0	0	0	0	0	0	0.128036	0	Pelvis
ACGATCATCTTGTAAA-1	0	0	0	0	0.209058	0.17051	0.171975	0	0	0	0	0	0	0	0	Pelvis
ACATCGTTAACCTAGT-1	0	0	0	0	0	0	0	0	0	0	0.161591	0	0	0	0	Pelvis
TATATCCCTGGGAGGA-1	0	0	0	0	0.27621	0	0.17287	0	0	0	0	0	0	0	0	Pelvis
GTTAACATCACTTAAA-1	0	0	0	0	0.360211	0.128592	0	0	0	0	0	0	0	0	0	Pelvis
AGGTATGCGGACATTA-1	0	0	0	0	0.286687	0.250969	0	0	0	0	0	0	0	0	0	Pelvis
CGTCGGATAGTGTTGA-1	0	0.211148	0	0	0.321337	0	0	0	0	0	0	0	0	0	0	Pelvis
TAGGCGATGAGGTCTC-1	0.16425	0	0	0	0	0	0	0	0	0	0.137881	0	0	0	0	Pelvis
AAAGTGTGATTTATCT-1	0	0.182091	0	0	0.489489	0	0	0	0	0	0	0	0	0	0	Pelvis
ACGGCCAACATGGACT-1	0	0	0	0	0	0	0	0	0	0	0	0	0	0	0	Pelvis
GTCTTGTAGCTATTCA-1	0	0	0	0	0.447611	0	0	0	0	0	0	0	0	0	0.179797	Pelvis
GTGATCACTAACGCCT-1	0	0.155135	0	0	0.345479	0.157217	0	0	0	0.183138	0	0	0	0	0	Pelvis
GGATCCGGAATATACT-1	0	0	0	0	0	0	0	0	0	0	0	0	0	0	0	Pelvis
CGCTAGAGACCGCTGC-1	0	0	0	0	0	0	0	0	0	0	0	0	0	0	0	Pelvis
ATGGCGGAATAGTCGC-1	0	0	0	0	0.253502	0.165929	0	0	0	0	0	0	0	0	0	Pelvis
TATACGCGTCATCACT-1	0	0	0	0	0	0	0	0	0	0	0	0	0	0	0	Pelvis
TCCACCTCTAGCCTTT-1	0	0.155789	0	0	0	0	0	0	0	0	0.137145	0	0	0.19391	0	Pelvis
CCCAACATACGTCGCG-1	0	0	0	0	0.242138	0.203259	0	0	0	0	0	0	0	0	0	Pelvis
ATAATAGCTGTTGAAT-1	0	0	0	0	0	0	0	0	0	0.574337	0	0	0	0	0	Pelvis
CATCTTACACCACCTC-1	0	0	0	0	0	0	0.227688	0	0	0	0	0	0.169507	0	0	Pelvis
GGCAAGGCGAAATAGC-1	0	0.228617	0	0	0	0	0	0	0	0.277727	0	0	0	0	0	Pelvis
GCCTATAGTGTCAGGG-1	0	0	0	0	0	0	0	0	0	0	0	0	0.159699	0	0	Pelvis
AATAACACTAGAACAA-1	0	0	0	0	0.347046	0	0	0	0	0	0	0	0	0.155578	0	Pelvis
TACGCCGAGGGTACCC-1	0	0.24642	0	0	0.257214	0	0	0	0	0	0	0	0	0.148041	0	Pelvis
GACAGCCAGACCTGAC-1	0	0	0	0	0	0	0	0	0	0.148333	0	0	0	0	0	Pelvis
AAGGTGATAAACCAGC-1	0	0	0	0	0	0.20675	0	0	0	0	0	0	0	0	0	Pelvis
GAAGCTTGCTGACCGC-1	0	0	0	0	0	0	0	0	0	0	0	0	0	0.149272	0	Pelvis
CGCATGGTGCGATGCT-1	0	0	0	0	0	0	0	0	0	0.191833	0	0	0	0	0	Pelvis
CAGGAAGACTTTATAT-1	0	0.145503	0	0	0.22577	0	0	0	0	0	0	0	0	0	0	Pelvis
TCAACCATGTTCGGGC-1	0	0	0	0	0	0	0	0	0	0	0	0	0	0	0	Pelvis
CTTGAGTTAGGGTAAT-1	0	0.176511	0	0	0.347202	0.166547	0	0	0	0	0	0	0	0	0	Pelvis
AGCAACATATCTTATT-1	0	0.220027	0	0	0.482462	0	0	0	0	0	0	0	0	0	0	Pelvis
AACCGCTAAGGGATGC-1	0	0	0	0	0	0	0	0	0	0.425856	0	0	0	0	0	Pelvis
GTGAAGCCGTATAGTC-1	0	0	0	0	0	0	0	0	0	0	0	0	0	0.190396	0	Pelvis
TCAAGGTTACTACACC-1	0	0	0	0	0.533678	0	0	0	0	0	0	0	0	0	0	Pelvis
GTTGAGTCCCGCCGGT-1	0	0	0	0	0.204549	0.193632	0	0	0	0.144606	0	0	0	0	0	Pelvis
TACTCCTCTAGTTGAC-1	0	0.267095	0	0	0	0	0	0	0	0	0.140153	0	0	0	0	Pelvis
ATACGTACTTAGCCAC-1	0	0	0	0	0.301618	0.259871	0	0	0	0	0	0	0	0	0	Pelvis
TTGCGGCATCAGAAAG-1	0	0	0	0	0	0.208885	0	0	0	0	0	0	0	0	0.12623	Pelvis
CTGAATCCGAGACCTC-1	0	0.217808	0.234453	0	0.265959	0	0	0	0	0	0	0	0.137833	0	0	Pelvis
TGTTCTTCCATTGACT-1	0	0	0	0	0.245586	0	0	0	0	0	0.194672	0	0.159131	0	0	Pelvis
CGAGTTTATCGGACTG-1	0	0	0	0	0	0	0	0	0	0	0	0	0	0	0	Pelvis
CAGATACTAACATAGT-1	0	0	0	0	0	0	0	0	0	0	0.169049	0	0	0	0	Pelvis
TGCCAATGGGTACTCT-1	0	0.164301	0	0	0	0.138225	0	0	0	0	0	0	0	0	0	Pelvis
CTTGTCAACATTCGAG-1	0	0.150255	0	0	0.269074	0.16017	0	0	0	0.148116	0	0	0	0	0	Pelvis
TATTGACATTTCTGCC-1	0	0	0	0	0.222015	0	0	0	0	0	0	0	0	0	0	Pelvis
CATTTAGCGGACCATG-1	0	0	0	0	0.486671	0	0	0	0	0	0	0	0	0	0	Pelvis
TAGGTCGCCGGAACTG-1	0	0	0	0	0.22257	0	0.222474	0	0	0	0	0	0	0	0	Pelvis
CTGGCGCACAGGTCTG-1	0	0.213927	0	0	0	0	0	0	0	0	0	0	0	0	0	Pelvis
ATGGGCCTCGGCCTCT-1	0	0	0	0	0	0	0	0	0	0.374605	0	0	0	0.156345	0	Pelvis
AACGGACGTACGTATA-1	0	0	0	0	0	0.168585	0	0	0	0.188483	0.146588	0	0	0	0	Pelvis
CTACGATCCTATCCTA-1	0	0	0	0	0.235612	0	0	0	0	0	0.166013	0	0	0	0	Pelvis
AGCGACAGGAACGGTC-1	0	0	0	0	0	0	0	0	0	0	0	0	0	0	0	Pelvis
CGCGTTCATGAAATAC-1	0	0	0	0	0	0	0.217715	0	0	0	0	0.2608	0	0	0	Pelvis
TCACTACGACCAATGC-1	0	0	0	0	0	0	0	0	0	0	0.196266	0	0	0	0	Pelvis
TTAGACGAGTCACCTC-1	0	0.199512	0	0	0	0	0	0	0	0.399692	0	0	0	0	0	Pelvis
CTTCCGCTCCGTGAAG-1	0	0	0	0	0.313867	0	0	0	0	0	0	0	0	0	0	Pelvis
ACATTAGTTTATATCC-1	0	0	0.127283	0	0.297455	0	0	0	0	0.159367	0	0	0	0	0	Pelvis
CAACTGCTCATCCGAT-1	0	0	0	0	0.234338	0	0	0	0	0	0	0	0	0	0	Pelvis
CCAAGGAACAGAGAGG-1	0	0.216039	0	0	0	0	0.13135	0	0	0	0.123748	0	0	0	0	Pelvis
TGTTCGTATTGCGGTG-1	0	0.212657	0	0	0.285115	0	0	0	0	0.254021	0.129009	0	0	0	0	Pelvis
GCGGAGAGGGAGAACG-1	0	0	0	0	0	0	0	0	0	0.297412	0	0	0	0	0	Pelvis
GTTGGTCATGCTATCC-1	0	0	0	0	0	0	0	0	0	0.105388	0.122013	0	0	0	0	Pelvis
TCAAGAAATACTAGCT-1	0	0	0	0	0.812731	0	0	0	0	0	0	0	0	0	0	Pelvis
GGGATTTACCGCACCT-1	0	0	0	0	0	0	0	0	0	0	0	0	0	0	0	Pelvis
AGCCACTCCCGTGCTT-1	0	0	0	0	0.78549	0	0	0	0	0	0	0	0	0	0	Pelvis
TTACAACTACGCATCC-1	0	0	0	0	0.783575	0	0	0	0	0	0	0	0	0	0	Pelvis
TAGGGTGTTTCAAGAG-1	0	0.246026	0	0	0.753974	0	0	0	0	0	0	0	0	0	0	Pelvis
CCCTTTGACAGGTCTT-1	0	0	0	0	0	0.250785	0	0	0	0	0	0	0	0	0	Pelvis
CGTCGTCCTTCGCGAA-1	0	0	0	0	0.747133	0	0	0	0	0	0	0	0	0	0	Pelvis
AAGTCAATTGTCGTCA-1	0	0	0	0	0.737482	0	0	0	0	0	0	0	0	0	0	Pelvis
CGTGGCCGAATATCTA-1	0	0	0	0	0.736918	0	0	0	0	0.263082	0	0	0	0	0	Pelvis
GAGACTTCGCGACCGA-1	0	0	0	0	0	0	0	0	0	0	0	0	0	0	0	Pelvis
AGCTCCTTCGCACATC-1	0	0	0	0	0.731616	0	0	0	0	0	0	0	0	0.268384	0	Pelvis
CGCGCATGTTTGATTG-1	0	0	0	0	0	0	0	0	0	0	0	0	0	0	0	Pelvis
CGCCATCCGATTATGA-1	0	0.279397	0	0	0.720603	0	0	0	0	0	0	0	0	0	0	Pelvis
CACTTAATCAGACGGA-1	0	0	0	0	0	0	0	0	0	0	0	0	0	0	0	Pelvis
CCAGATAGTTGAGTGA-1	0	0	0	0	0	0	0	0	0	0	0	0	0	0	0	Pelvis
AGCATCGTCGATAATT-1	0	0	0	0	0.709246	0	0	0	0	0	0	0	0	0	0	Pelvis
GCCCGACTTCTTCCCG-1	0	0	0	0	0.706831	0	0	0	0	0	0	0	0	0	0	Pelvis
ATAGACGAAGAGAAAG-1	0	0	0	0	0	0.293291	0	0	0	0	0	0	0	0	0	Pelvis
CACCTTGGCGCCTTTG-1	0	0	0	0	0	0	0	0	0	0	0	0	0	0	0	Pelvis
CATGATGCACAATTCT-1	0	0	0	0	0.691385	0	0	0	0	0	0	0	0	0	0	Pelvis
TTCACTCGAGCACCTA-1	0	0	0	0	0	0	0	0	0	0	0	0	0	0	0	Pelvis
TGCTCCACAGTTCTTA-1	0	0	0	0	0.682943	0	0	0	0	0	0	0	0	0	0	Pelvis
AGGCAGATGCGTAAAC-1	0	0	0	0	0.679161	0	0	0	0	0	0	0	0	0	0	Pelvis
TGAGCCATACAGTCTC-1	0	0.149209	0	0	0.671501	0	0	0	0	0	0	0	0	0	0	Pelvis
CATTACGTCGGCCCGT-1	0	0	0	0	0	0	0	0	0	0	0	0	0	0	0	Pelvis
TAGTGCCCTCCAGAGT-1	0	0	0	0	0.669679	0	0	0	0	0	0	0	0	0	0	Pelvis
ACCACAAGTTTCTATC-1	0	0	0	0	0	0	0	0	0	0	0	0	0	0	0	Pelvis
CGAGTTCTGTCCCACC-1	0	0.335973	0	0	0.664027	0	0	0	0	0	0	0	0	0	0	Pelvis
TGCATGGATCGGATCT-1	0	0	0	0	0.663547	0	0	0	0	0	0	0	0	0	0	Pelvis
GGAGCACCAAGAACTA-1	0	0	0	0	0	0	0	0	0	0	0	0	0	0	0	Pelvis
ATCGGAGACAGACGGC-1	0	0	0	0	0.651827	0	0	0	0	0.348173	0	0	0	0	0	Pelvis
AGTGAACAAACTTCTC-1	0	0.190703	0	0	0	0	0	0	0	0	0	0	0	0	0	Pelvis
GGCACTCCACTGGGCA-1	0	0	0	0	0.644515	0	0	0	0	0	0	0	0	0	0	Pelvis
AACGATATGTCAACTG-1	0	0.357111	0	0	0.642889	0	0	0	0	0	0	0	0	0	0	Pelvis
CGGCCCAGGTATATCC-1	0	0.35788	0	0	0.64212	0	0	0	0	0	0	0	0	0	0	Pelvis
TGAATGTCAGCCGGCC-1	0	0.359602	0	0	0	0	0	0	0	0	0	0	0	0	0	Pelvis
GAACGACCGAATGATA-1	0	0.364334	0	0	0.635666	0	0	0	0	0	0	0	0	0	0	Pelvis
GGCCGTTTGGGTTTCA-1	0	0.371667	0	0	0	0	0	0	0	0	0	0	0	0	0	Pelvis
TTAAGATAGGATTGAC-1	0	0.218387	0	0	0.61913	0	0	0	0	0	0	0	0	0	0	Pelvis
GGCCGAGACTCTGGTG-1	0	0.381127	0	0	0	0	0	0	0	0	0	0	0	0	0	Pelvis
TCCGATAATTGCCATA-1	0	0	0	0	0	0	0	0	0	0	0	0	0	0	0	Pelvis
CGACAATTTGATCTAA-1	0	0	0	0	0.612398	0	0	0	0	0	0	0	0	0	0	Pelvis
GGTAGACCGTTGGGCG-1	0	0	0	0	0	0	0	0	0	0	0	0	0	0	0	Pelvis
TTGACCGTGTTAATGA-1	0	0.393032	0	0	0.606968	0	0	0	0	0	0	0	0	0	0	Pelvis
CGGAGCAATTTAATCG-1	0	0	0	0	0.606434	0	0	0	0	0	0	0	0	0	0	Pelvis
CGCGGGAATTAGGCAG-1	0	0	0	0	0	0	0	0	0	0	0	0	0	0	0	Pelvis
AGGTATAATTGATAGT-1	0	0.229397	0	0	0.591124	0.179479	0	0	0	0	0	0	0	0	0	Pelvis
AGATGATGGAGTCTGG-1	0	0	0.199588	0	0.583186	0	0	0	0	0	0	0	0	0	0	Pelvis
GCTAGACCGTCTACTG-1	0	0	0	0	0	0	0	0	0	0	0	0	0	0	0	Pelvis
GACATCGATTTATAAC-1	0	0.211826	0	0	0.579385	0	0	0	0	0	0	0	0	0	0	Pelvis
AAAGTTGACTCCCGTA-1	0	0	0	0	0.57856	0	0	0	0	0	0	0	0	0	0	Pelvis
TGTATGGCGCAGACAG-1	0	0	0	0	0	0	0	0	0	0	0	0	0	0	0	Pelvis
TAATAGAACAGAGTTA-1	0	0	0	0	0.578419	0	0	0	0	0	0	0	0	0	0	Pelvis
GGTTTAGCCTTTCTTG-1	0	0	0	0	0	0	0	0	0	0	0	0	0	0	0	Pelvis
GATAACTCGCACTGTG-1	0	0.428483	0	0	0.571517	0	0	0	0	0	0	0	0	0	0	Pelvis
ATACTAGCATGACCCT-1	0	0.261576	0	0	0.571447	0.166976	0	0	0	0	0	0	0	0	0	Pelvis
TTCCGGCCTTGAGGCT-1	0	0	0	0	0.570775	0	0	0	0	0	0.218237	0	0	0	0	Pelvis
GGGCGTACATTTATAT-1	0	0.261944	0	0	0	0.169222	0	0	0	0	0	0	0	0	0	Pelvis
TAGAGTCTAAGCGAAC-1	0	0	0	0	0.567149	0	0	0	0	0	0	0	0	0	0	Pelvis
GCCTCTATACATAGCA-1	0	0	0	0	0.565553	0	0	0	0	0.211694	0	0	0	0	0	Pelvis
GCCCGATCTGTGGTCG-1	0	0	0	0	0	0	0	0	0	0	0	0	0	0	0	Pelvis
GAGTCAGACCAGAATC-1	0	0	0	0	0.562986	0	0	0	0	0	0	0	0	0	0	Pelvis
TGCATGTGGTAATCTA-1	0	0	0	0	0.562163	0	0	0	0	0	0	0	0	0	0	Pelvis
ATTTACTAAGTCCATT-1	0	0.23528	0	0	0.556918	0.207802	0	0	0	0	0	0	0	0	0	Pelvis
GTTTGGGCTTGTGAGC-1	0	0	0	0	0	0	0	0	0	0.215867	0	0	0	0	0	Pelvis
TGATCGGTTTGACCCT-1	0	0.276033	0.172282	0	0.551685	0	0	0	0	0	0	0	0	0	0	Pelvis
AAGTGTTTGGAGACGG-1	0	0	0	0	0.551084	0	0	0	0	0.230275	0	0	0	0	0	Pelvis
TAAGGCATAACATCAA-1	0	0.252647	0.197943	0	0.54941	0	0	0	0	0	0	0	0	0	0	Pelvis
GTGTACCTTGGCTACG-1	0	0	0	0	0	0	0	0	0	0	0	0	0	0	0	Pelvis
TCCGAATGGTCCTGAG-1	0	0.263565	0	0	0.536029	0.200407	0	0	0	0	0	0	0	0	0	Pelvis
GCGAGAGTTGCGTCCA-1	0	0	0	0	0	0.256615	0	0	0	0	0	0	0	0	0	Pelvis
TAATAGTGACGACCAG-1	0	0	0	0	0.532775	0	0	0	0	0	0	0	0	0	0	Pelvis
CAGCAGCCCGTTCCTT-1	0	0	0	0	0	0	0	0	0	0	0	0	0	0	0	Pelvis
GAATAGACGCGACCCA-1	0	0.277307	0	0	0.525001	0	0	0	0	0	0	0	0	0	0	Pelvis
TTGTAAGGACCTAAGT-1	0	0	0	0	0	0	0	0	0	0	0	0	0	0	0	Pelvis
AAGGTATCCTAATATA-1	0	0	0	0	0.520473	0	0	0	0	0	0	0	0	0	0	Pelvis
CAGTGAATAAATGACT-1	0	0	0	0	0.519636	0.228679	0	0	0	0	0	0	0	0	0.251685	Pelvis
GCAACAGCAGTATGCG-1	0	0	0	0	0	0.147624	0	0	0	0	0	0	0	0.148928	0	Pelvis
TAGCGTCCGGTGTGGT-1	0	0	0	0	0.518709	0	0	0	0	0.203034	0	0	0	0	0	Pelvis
TGATCTCCGGCGCCAG-1	0	0	0	0	0.51694	0	0	0	0	0	0	0	0	0.260065	0	Pelvis
TTAGAATAAGGGTCGG-1	0	0.483912	0	0	0	0	0	0	0	0	0	0	0	0	0	Pelvis
TGAGAGATTTACCACG-1	0	0	0	0	0	0	0	0	0	0	0	0	0	0	0	Pelvis
CGGGCAGCTAAACCGC-1	0	0.485974	0	0	0.514026	0	0	0	0	0	0	0	0	0	0	Pelvis
ATGTAAGGCTGCTCTT-1	0	0	0	0	0.513353	0	0	0	0	0	0	0	0	0	0	Pelvis
TACGGGATGCTAGCAG-1	0	0	0	0	0.513073	0	0	0	0	0	0	0	0	0	0.187138	Pelvis
CAAAGATTATTGGGCC-1	0	0	0	0	0.507892	0	0	0	0	0	0	0	0	0	0	Pelvis
GTCTTGAGGAGCAGTG-1	0	0	0	0	0.504718	0	0	0	0	0	0	0	0	0	0	Pelvis
CCAATTACGGGTCGAG-1	0	0	0	0	0.504121	0	0	0	0	0	0	0	0	0.17977	0	Pelvis
CTGGCGACATAAGTCC-1	0	0	0.142365	0	0	0	0	0	0	0	0	0	0	0	0.175622	Pelvis
ACGATACATAGAACTA-1	0	0	0.212585	0	0.5036	0	0	0	0	0	0	0	0	0	0	Pelvis
TTGACGCTCCATGAGC-1	0	0	0	0	0.501918	0	0	0	0	0	0	0	0	0	0	Pelvis
TGCCGGATGTACGAGC-1	0	0	0	0	0	0	0	0	0	0	0	0	0	0	0	Pelvis
CATAGTACATTGAGAG-1	0	0.499563	0	0	0.500437	0	0	0	0	0	0	0	0	0	0	Pelvis
AGCCCTTCTAATCCGA-1	0	0	0	0	0.499471	0	0	0	0	0	0	0	0	0	0	Pelvis
TGATGGCTGTTTCTGA-1	0	0	0	0	0	0.256018	0	0	0	0	0	0	0	0	0	Pelvis
GCGTCGAAATGTCGGT-1	0	0	0	0	0.495172	0	0	0	0	0	0	0	0	0	0	Pelvis
TCTGATCGGGTGCTAG-1	0	0	0	0	0	0	0	0	0	0	0	0	0	0	0	Pelvis
ATGACGCCGGCTCTAA-1	0	0	0	0	0	0.163038	0.141915	0	0	0	0	0	0	0	0	Pelvis
TTGGTATGGCTTGTGT-1	0	0	0.212368	0	0.492769	0	0	0	0	0	0	0	0	0	0	Pelvis
CGGTCAAGTGGGAACC-1	0	0.185567	0	0	0	0	0.15421	0	0	0	0	0	0	0	0	Pelvis
AGATACCGGTGTTCAC-1	0	0.158812	0	0	0.491978	0.159313	0	0	0	0	0	0	0	0	0	Pelvis
ACAGGTGGAGGTGAGG-1	0	0	0	0	0.489277	0	0	0	0	0	0	0	0	0	0.16627	Pelvis
CTAACTGGTCCGGTTC-1	0	0	0	0	0.488647	0	0	0	0	0	0	0.30205	0	0	0	Pelvis
TACGAGAACTTCACGT-1	0	0	0.227632	0	0.484374	0	0	0	0	0	0	0	0	0	0	Pelvis
ACGCCAGATGATTTCT-1	0	0.22395	0.150441	0	0.48364	0	0.141968	0	0	0	0	0	0	0	0	Pelvis
CCGTGAGGCATTCATG-1	0	0	0	0	0.482923	0	0	0	0	0	0	0	0	0	0	Pelvis
CTGGTAACACATAGAA-1	0	0	0	0	0.481195	0	0	0	0	0.259904	0	0	0	0	0	Pelvis
GGTACACCAGATTTAT-1	0	0	0	0	0.47864	0	0	0	0	0	0	0	0	0	0	Pelvis
ATCACGTGCTAATTAA-1	0	0	0	0	0.476986	0	0	0	0	0	0	0	0	0	0	Pelvis
TAGCTAAGTCCGGGAG-1	0	0	0	0	0.474726	0	0	0	0	0	0	0	0	0	0	Pelvis
CTAGTTACAACCCGGT-1	0	0	0	0	0.474295	0	0	0	0	0	0	0	0	0	0	Pelvis
CCGCGGAATGCGTCAC-1	0	0	0	0	0.472275	0	0	0	0	0	0	0	0	0	0	Pelvis
CATGATGGAAGTTAGC-1	0	0	0.31239	0	0.472102	0	0	0	0	0	0	0	0	0	0	Pelvis
CTTAGCCTTCCACATG-1	0	0	0	0	0.472017	0.234705	0	0	0	0	0	0	0	0	0	Pelvis
TGCTATGGCAAAGGGA-1	0	0	0.253278	0	0.471855	0	0	0	0	0	0	0	0	0	0	Pelvis
ACTATTCGTCCGTGGT-1	0	0.265875	0	0	0.470786	0.263339	0	0	0	0	0	0	0	0	0	Pelvis
AGGCATTGTCGTAGGG-1	0	0.162482	0	0	0.470267	0	0	0	0	0.175463	0	0	0	0	0	Pelvis
GTGAGTGGTACAACGC-1	0	0	0	0	0.470075	0	0	0	0	0	0	0	0	0	0	Pelvis
CAGAGGCGATGCATGA-1	0	0	0.158607	0	0.469897	0	0	0	0	0	0	0	0	0	0	Pelvis
GAAAGCAGTGCACTTT-1	0	0	0	0	0.469434	0	0	0	0	0	0	0	0	0	0	Pelvis
TCGTAAGACGACATTG-1	0	0	0	0	0.469219	0	0.162043	0	0	0	0	0	0	0	0.182567	Pelvis
GTGGACGCATTTGTCC-1	0	0	0	0	0.467017	0	0	0	0	0	0	0	0	0	0	Pelvis
TAGGCATGTTACGCCA-1	0	0	0	0	0	0	0.183735	0	0	0	0	0	0	0	0	Pelvis
ACAGGCTTGCCCGACT-1	0	0.202677	0	0	0.466226	0	0	0	0	0.167656	0	0	0	0	0	Pelvis
AGATAACTTCAGGGCC-1	0	0.184101	0	0	0.465444	0.186306	0	0	0	0	0	0	0	0	0	Pelvis
TTGGCGATCCGAATAT-1	0	0	0.175161	0	0.464629	0.182341	0	0	0	0	0	0	0	0	0	Pelvis
TACGTACTAGTGCTGA-1	0	0	0	0	0	0	0	0	0	0	0	0	0	0	0	Pelvis
GGTAGAAGACCGCCTG-1	0	0.223469	0	0	0.463881	0	0.151862	0	0	0.160788	0	0	0	0	0	Pelvis
CACATTTCTTGTCAGA-1	0	0	0	0	0.462455	0	0	0	0	0	0	0	0	0	0	Pelvis
CCCAAACATGCTGCTC-1	0	0	0	0	0	0	0	0	0	0	0	0	0	0	0	Pelvis
AGTATTTGGCACGACC-1	0	0	0	0	0.461339	0	0	0	0	0	0	0	0	0	0	Pelvis
TGCGGAGTAAAGGTGC-1	0	0	0	0	0	0	0	0	0	0	0	0	0	0	0.153512	Pelvis
GCGAGCGCATGCTCCC-1	0	0	0	0	0.457001	0.201881	0	0	0	0	0	0	0	0	0	Pelvis
TGTGGCAAAGCGTATG-1	0	0.287655	0	0	0	0.255531	0	0	0	0	0	0	0	0	0	Pelvis
AGGATAAAGTCGGGAT-1	0	0	0	0	0	0	0	0	0	0.171838	0	0	0	0	0	Pelvis
GCCGATTGGCCAAGCT-1	0	0	0	0	0.453142	0	0	0	0	0	0	0	0	0	0	Pelvis
TACCAGGAATCCCGTC-1	0	0.546895	0	0	0	0	0	0	0	0	0	0	0	0	0	Pelvis
CACACGCGCTGTCTTA-1	0	0	0	0	0.4518	0	0	0	0	0	0	0	0	0	0	Pelvis
TGGAACCACTGACACA-1	0	0	0	0	0	0.217436	0	0	0	0	0	0	0	0	0	Pelvis
ATACAGGCCCTCCAAT-1	0	0	0	0	0.450296	0	0	0	0	0	0	0	0	0	0	Pelvis
CGGCAAACATCGTGCG-1	0	0	0	0	0	0	0	0	0	0.202177	0	0	0	0	0	Pelvis
AAATTAACGGGTAGCT-1	0	0	0	0	0.447404	0.245745	0	0	0	0	0	0	0	0	0	Pelvis
ACCAACGCTTATTTAT-1	0	0	0	0	0	0	0	0	0	0	0	0	0	0	0	Pelvis
AGCGACCAACGATATT-1	0	0	0	0	0	0	0	0	0	0	0	0	0	0	0	Pelvis
GCTTTCAGAGGAGGTG-1	0	0	0	0	0.445131	0	0	0	0	0	0	0	0	0	0	Pelvis
CTCATGGTAATTTGCG-1	0	0.173134	0	0.170705	0	0	0	0	0	0	0	0	0	0.212746	0	Pelvis
GCCGCTTGTGAGAAAC-1	0	0.358378	0	0	0.442733	0	0	0	0	0	0	0	0	0	0	Pelvis
TCTTGGTAACACCAAA-1	0	0	0	0	0	0	0	0	0	0	0	0	0	0	0.239299	Pelvis
TCTAGTTATCAGAAGA-1	0.159233	0.233028	0	0	0.441574	0	0	0	0	0	0	0	0	0	0	Pelvis
CGAGTACTAAAGAGGA-1	0	0	0	0	0	0	0	0	0	0	0	0	0	0	0.153481	Pelvis
CACTGTCCAAGTGAGA-1	0	0	0	0	0	0	0	0	0	0	0	0	0	0	0	Pelvis
CTATTCATGTGTCCCA-1	0	0	0	0	0.440252	0	0	0	0	0	0	0	0	0	0	Pelvis
AACGATAATGCCGTAG-1	0	0	0	0	0	0.234029	0	0	0	0.189004	0	0	0	0	0	Pelvis
GTAAGTAACAGTCTGG-1	0	0	0	0	0.390471	0	0	0	0	0	0	0	0	0	0	Pelvis
CTACTGCCACCTGACC-1	0	0	0	0	0.389611	0	0	0	0	0	0	0	0	0	0	Pelvis
GGGCGTTTACATTCAT-1	0	0	0	0	0.389581	0	0	0	0	0	0	0	0	0	0	Pelvis
GCTGCTACTGCGTAGC-1	0	0.156681	0	0	0.389365	0	0.171699	0	0	0	0	0	0	0	0	Pelvis
GGCGCGTTCGAGTTTA-1	0	0.341402	0	0	0.384288	0	0	0	0	0	0	0	0	0	0	Pelvis
CTAGGTCTGAAGGAAT-1	0	0.436521	0	0	0.380046	0	0	0	0	0	0	0	0	0	0	Pelvis
CCAAGAAAGTGGGCGA-1	0	0	0	0	0	0.199733	0	0	0	0	0	0	0	0	0	Pelvis
TCTGATTGGAAATGGA-1	0	0	0	0	0	0.149539	0	0	0	0	0	0	0	0	0	Pelvis
CCATAGGTTGGCGTGG-1	0	0.403438	0	0	0	0	0	0	0	0	0	0	0	0	0	Pelvis
CCTACTGCTTACACTT-1	0	0	0	0	0	0.17045	0.244247	0	0	0	0	0	0	0	0	Pelvis
ACATCCTGGTAACTGT-1	0	0.403451	0	0	0.375866	0	0	0	0	0	0	0	0	0	0	Pelvis
TAAGGCAACATAAGAT-1	0	0	0	0	0	0	0	0	0	0	0	0	0	0	0	Pelvis
CGCCGCCCATGCCTGT-1	0	0	0	0	0	0	0	0	0	0	0	0	0	0	0.223182	Pelvis
GCGTCGCCAGGGTGAT-1	0	0	0	0	0	0	0	0	0	0	0	0	0	0.155845	0	Pelvis
CCCAGAGGAGGGCGTA-1	0	0.400373	0	0	0.373445	0	0	0	0	0	0	0	0	0	0	Pelvis
AGAACCCAGCGTGACA-1	0	0	0	0	0	0	0	0	0	0	0	0	0	0	0	Pelvis
GCCCGCGCGTAAACGG-1	0	0	0	0	0	0.200285	0	0	0	0	0	0	0	0	0	Pelvis
ATTTCATTATTTCGCG-1	0	0	0	0	0.370192	0.202253	0.192532	0	0	0	0	0	0	0	0	Pelvis
TACCTACTCCCAGTAT-1	0	0	0	0	0	0	0	0	0	0	0	0	0	0	0	Pelvis
GCTAGCTTGAATAGCT-1	0	0	0	0	0	0.177499	0	0	0	0	0	0	0	0	0	Pelvis
TTCAACGACCCGACCG-1	0	0	0	0	0.368222	0	0	0	0	0	0	0	0	0.201687	0	Pelvis
CCTAGTTAGTCGCATG-1	0	0.423896	0	0	0.365171	0	0	0	0	0	0	0	0	0	0	Pelvis
GCTGCACGGTTTCTTA-1	0	0	0	0	0	0	0	0	0	0.301841	0	0	0	0.1462	0	Pelvis
ACACACTTTCTACACG-1	0	0.185182	0	0	0	0	0	0	0	0	0	0	0	0	0	Pelvis
GATATGCGGTAGCCAA-1	0	0	0	0	0	0	0	0	0	0	0	0	0	0	0	Pelvis
CATGTAGGAGCGCCAA-1	0	0.270489	0	0	0.363416	0	0	0	0	0	0.18125	0	0	0	0	Pelvis
GCTCTAAACCCTGACG-1	0	0.467324	0	0	0.361251	0	0	0	0	0	0	0	0	0	0	Pelvis
TCTGGGTAGCGCTCAT-1	0	0.372274	0	0	0.360413	0	0	0	0	0	0	0	0	0	0	Pelvis
GTTCGGGCGTACCATT-1	0	0	0.202102	0	0.35622	0	0	0	0	0	0	0	0	0	0	Pelvis
TATGGCTAGGCTAATT-1	0	0	0.252278	0	0.351987	0	0	0	0	0	0	0	0	0	0	Pelvis
ACTGCCCGCCATTCTC-1	0	0.281894	0	0	0.351069	0	0	0	0	0	0	0	0	0	0	Pelvis
GAGATGGGAGTCGACA-1	0	0.235137	0	0	0	0.223971	0	0	0	0.190568	0	0	0	0	0	Pelvis
CCTATATTTGTCCTGG-1	0	0.404362	0	0	0.350249	0	0	0	0	0	0	0	0	0	0	Pelvis
GGCCCGGAGCATGTCT-1	0	0	0	0	0	0.186048	0	0	0	0	0	0	0	0	0	Pelvis
CACAGCTAGGGAGTGA-1	0	0	0	0	0.348324	0	0	0	0	0	0	0	0	0.145541	0	Pelvis
AGTTTGGCCAGACCTA-1	0	0	0	0	0.348266	0	0	0	0	0	0	0	0	0.186449	0	Pelvis
AAGGATGAGGGACCTC-1	0	0.2796	0	0	0.346276	0	0	0	0	0	0	0	0	0	0	Pelvis
TGCCGAAAGCGTATTC-1	0	0	0	0	0.346183	0	0	0	0	0	0	0	0	0	0	Pelvis
GTCGTCTGGTTGGCTA-1	0	0	0	0.174797	0.34614	0	0	0	0	0	0	0	0	0	0	Pelvis
GTTATATTATCTCCCT-1	0	0.275285	0	0	0	0	0	0	0	0	0	0	0	0	0	Pelvis
TTGCTGATCATGTTCG-1	0	0	0	0	0.344843	0	0	0	0	0	0	0	0	0.193765	0	Pelvis
GCGGACCGCGTTGTGG-1	0	0.23442	0	0	0.3424	0.218889	0	0	0	0	0	0	0	0	0	Pelvis
CTATAAGAGCCAATCG-1	0	0.46605	0.1916	0	0	0	0	0	0	0	0	0	0	0	0	Pelvis
TATGCTCCCTACTTAC-1	0	0	0.171034	0	0.341458	0	0	0	0	0	0	0	0	0	0	Pelvis
TCGTTAGGAGTCCCTA-1	0	0.297539	0	0	0.340127	0	0	0	0	0	0.171677	0	0	0	0	Pelvis
GTGCACGAAAGTGACT-1	0	0	0	0	0.336661	0.224608	0	0	0	0	0	0	0	0	0	Pelvis
GCGCCGTTCCACGATA-1	0	0	0	0	0	0	0	0	0	0.290511	0	0	0	0	0	Pelvis
AATTAGCGCTGCAGCG-1	0	0	0	0	0.331159	0.218871	0	0	0	0.183787	0	0	0	0	0	Pelvis
AACGGCCATCTCCGGT-1	0	0	0.213096	0	0	0.193107	0	0	0	0	0	0	0	0	0	Pelvis
TCCGCTTATCCCATTA-1	0	0	0	0	0	0	0	0	0	0.184343	0	0	0	0.155601	0	Pelvis
AAATGGCATGTCTTGT-1	0	0	0	0	0.329468	0	0	0	0	0	0	0	0	0	0	Pelvis
CCACGTAAATTAGACT-1	0	0	0	0	0.327302	0.177972	0.175128	0	0	0	0	0	0	0	0	Pelvis
CTAACCGCGCGCCCGT-1	0	0.265461	0	0	0	0	0	0	0	0	0	0	0	0.158336	0	Pelvis
AGAGCGGGCTAATCAT-1	0	0.451496	0	0	0.323711	0	0	0	0	0	0	0	0	0	0.224793	Pelvis
CTGTTCACTGCCTGTG-1	0	0	0	0	0	0.177687	0	0	0	0	0	0	0	0	0	Pelvis
CGGTGCGCGTTGGTCC-1	0	0	0	0	0	0	0	0	0	0	0	0	0	0.190626	0	Pelvis
ACGGCGACGATGGGAA-1	0	0	0	0	0.321627	0	0	0	0	0.41244	0	0	0	0	0	Pelvis
CGATACCTCGCGGACA-1	0	0	0	0	0.320786	0	0	0	0	0	0	0	0	0	0	Pelvis
GTAATAAAGGGCTCCC-1	0	0	0.253976	0	0.318149	0	0	0	0	0	0	0	0	0	0	Pelvis
AATCTATGCCGGAGCC-1	0	0.466337	0	0	0.316127	0	0	0	0	0	0	0	0	0	0	Pelvis
CAACGACCCGTTTACA-1	0	0.235421	0.194998	0	0.31506	0	0	0	0	0	0	0	0	0	0	Pelvis
CCGGAGCGTACTTTCT-1	0	0	0.273485	0	0	0	0.156679	0	0	0	0	0	0	0	0	Pelvis
GCAGGACTATAGAATA-1	0	0	0.194	0	0.31457	0	0	0	0	0	0	0	0	0.231724	0	Pelvis
GGGACCCGTATATCTT-1	0	0	0.238455	0	0.31334	0	0	0	0	0	0.17782	0	0	0	0	Pelvis
TCCCGTCAGTCCCGCA-1	0	0	0.186811	0	0.3131	0.212872	0	0	0	0	0	0	0	0	0	Pelvis
GAAATATGCTTGAATG-1	0	0	0	0	0	0	0	0	0	0	0	0	0	0	0.239332	Pelvis
TCGGTCCCGACAATAG-1	0	0	0	0.278333	0.310618	0	0	0	0	0	0	0	0	0	0	Pelvis
AATAGAACAGAGTGGC-1	0	0	0.19939	0	0	0.219847	0	0	0	0	0	0	0	0	0	Pelvis
CTGATCCCTTTATGCA-1	0.15354	0.349585	0	0	0.310152	0	0	0	0	0	0	0	0	0	0	Pelvis
AATTCTAGAGTTAGGC-1	0	0	0	0	0	0.206728	0	0	0	0.258356	0	0	0	0	0	Pelvis
CCTGTCCCTCACGTTA-1	0	0	0	0	0.309864	0.167522	0	0	0	0	0	0	0	0	0	Pelvis
AGGTACGATATTGCCA-1	0	0.177398	0.154685	0	0.307936	0.172543	0	0	0	0	0	0	0	0.187438	0	Pelvis
GGACCAACAGGATAAC-1	0	0	0.129818	0	0.307236	0	0	0	0	0.144928	0	0	0	0	0	Pelvis
TACGTGCAAGGTTCCT-1	0	0.4468	0.246094	0	0.307105	0	0	0	0	0	0	0	0	0	0	Pelvis
GCCCAGATGCTGGAGA-1	0	0	0.25464	0	0.306039	0	0	0	0	0	0	0	0	0	0	Pelvis
CTCGAGGCAAGTTTCA-1	0	0	0	0	0.305296	0	0	0	0	0	0	0	0	0.186365	0	Pelvis
CACCCACGAGGCAATT-1	0	0.460923	0	0	0.302817	0	0	0	0	0	0	0	0	0.23626	0	Pelvis
CACCGTTGCGCGATAT-1	0	0.146814	0.191351	0	0.302506	0	0	0	0	0	0	0	0	0.218757	0	Pelvis
CACAGGGCCGTTGTCA-1	0	0.524403	0.177402	0	0.298195	0	0	0	0	0	0	0	0	0	0	Pelvis
GATATGAGACACTAAC-1	0	0	0.153257	0	0	0	0	0	0	0.285974	0	0	0	0	0	Pelvis
CATTGCGGGTCAATTC-1	0	0.444146	0	0	0	0	0	0	0	0	0	0	0	0	0	Pelvis
TATATAGGGCTTTACG-1	0	0.194067	0	0	0.296588	0.178978	0	0	0	0	0	0	0	0	0	Pelvis
GATCATTCCAAACATT-1	0	0	0	0	0	0.241604	0	0	0	0	0	0	0	0	0	Pelvis
TTGCACGGAGCAGCAC-1	0	0	0	0	0.294773	0.197018	0.206333	0	0	0	0	0	0	0	0	Pelvis
GATGCTACAAGCGCCT-1	0	0.457503	0	0	0	0	0	0	0	0	0	0	0	0	0	Pelvis
ATCCAGAGCAACAACC-1	0	0	0	0	0.294336	0.142825	0	0	0	0	0	0	0	0	0	Pelvis
GGGTGCATATGAAAGC-1	0	0	0	0	0	0	0	0	0	0	0	0	0	0	0	Pelvis
TCTTAGAGTGAACTCT-1	0	0	0	0	0.292601	0	0	0	0	0	0	0	0	0	0	Pelvis
TCATATGAGCTTTGTT-1	0	0	0.217865	0	0	0	0	0	0	0	0.192916	0	0	0	0	Pelvis
TTGGTCACACTCGTAA-1	0	0.187401	0	0	0.289897	0.142379	0	0	0	0	0	0	0.143405	0	0	Pelvis
GAACAGATTACTAAAT-1	0	0.182166	0.17794	0	0.288603	0	0	0	0	0	0.166509	0	0.184782	0	0	Pelvis
CATAGTAGCATAGTAG-1	0	0.359697	0	0	0.287584	0	0	0	0	0	0	0	0	0.161189	0	Pelvis
CTGACTGCGCAGCTCG-1	0	0.321753	0	0	0.283209	0.163812	0	0	0	0	0	0	0	0	0	Pelvis
TCACCCTCTTAAGATT-1	0	0	0	0	0.282595	0	0	0	0	0.314016	0	0	0.170512	0	0	Pelvis
CGATTAAATATCTCCT-1	0	0.160652	0.129299	0	0	0	0.295884	0	0	0	0	0	0	0	0	Pelvis
TTCGCTATCTGACGTG-1	0	0	0	0	0.28117	0.169563	0	0	0	0	0	0	0	0	0	Pelvis
ATAACGGAGTCCAACG-1	0	0	0.167766	0	0.280956	0.196668	0	0	0	0	0	0	0	0	0	Pelvis
TTCAATACTCTGAATC-1	0	0	0.160351	0	0.279839	0	0	0	0	0	0	0	0	0.188527	0	Pelvis
CGCCTCCCTCCTCTAT-1	0	0.263501	0	0	0.279078	0	0	0	0	0.457421	0	0	0	0	0	Pelvis
GGTGAAGTACAGGGAT-1	0	0	0.161108	0	0	0.245702	0	0	0	0	0	0	0	0	0	Pelvis
ATTAGATTCCTCAGCA-1	0	0	0	0	0	0	0	0	0	0	0	0	0	0.150913	0	Pelvis
ATCAGGTAGCTGACAG-1	0	0	0	0	0.276421	0	0	0	0	0	0	0	0	0	0	Pelvis
GCTCTATGTTACGTGC-1	0	0	0.256157	0	0	0	0	0	0	0	0	0	0	0	0	Pelvis
AAGCTCGTGCCAAGTC-1	0	0.186084	0	0	0.275224	0	0	0	0	0.366948	0	0	0	0	0	Pelvis
TTGTGTTTCCCGAAAG-1	0	0	0	0	0.274107	0.274306	0	0	0	0.208479	0	0	0	0	0	Pelvis
CTCGCACCTATATAGT-1	0	0	0.185521	0	0.274092	0	0	0	0	0	0	0	0	0	0.238161	Pelvis
CAAGCACCAAATGCCT-1	0	0.358785	0	0	0.273854	0.216593	0	0	0	0	0	0	0	0.150768	0	Pelvis
TCTGTTACCCAGCATA-1	0	0	0.233713	0	0	0.225757	0	0	0	0	0	0	0	0	0	Pelvis
CACTCAAGAGCTATGG-1	0	0	0	0	0.269265	0	0	0	0	0.177292	0	0	0	0	0.225395	Pelvis
CATGTCTCATTTATGG-1	0	0	0.321064	0	0	0	0	0	0	0.243011	0.166843	0	0	0	0	Pelvis
CAGTAGCCCACGCGGT-1	0	0	0.274874	0	0.266385	0	0	0	0	0	0	0	0	0	0	Pelvis
GTAATCTGATTCTTCG-1	0	0	0	0	0.264437	0	0	0	0	0	0	0.184615	0	0	0	Pelvis
CGTATTAAGAGATCTA-1	0	0	0	0	0.262157	0.204106	0	0	0	0	0	0	0	0	0	Pelvis
GCGTTCGGAGACCGGG-1	0	0	0	0.199226	0.261489	0	0	0	0	0	0	0	0	0	0	Pelvis
GCGGTTCCCTATCATG-1	0	0.45384	0	0	0.260721	0	0	0	0	0	0	0	0	0	0	Pelvis
TTGTGGTAGGAGGGAT-1	0	0	0	0	0	0.258354	0	0	0	0	0	0	0	0	0	Pelvis
GCCCAGTTGGTATGCC-1	0	0	0.265755	0	0	0	0	0	0	0	0	0	0	0	0	Pelvis
TACCTCCACACCAATG-1	0	0	0	0.168241	0	0.23857	0	0	0	0	0	0	0	0	0	Pelvis
CTTCTATTAATGCTAG-1	0	0	0.283832	0	0.259025	0.24086	0	0	0	0	0	0	0	0	0	Pelvis
CTGGGCCTGCTATATC-1	0	0	0	0	0.257574	0	0	0	0	0	0.194588	0	0	0	0	Pelvis
GATAGGTAACGTTGAC-1	0	0	0	0	0	0	0	0	0	0.435687	0	0	0	0	0	Pelvis
GATATTTCCTACATGG-1	0	0	0.191732	0	0.250607	0	0	0	0	0	0	0	0	0.216745	0	Pelvis
GCTCGCTCATGTCCAA-1	0	0	0.272944	0	0.24892	0	0	0	0	0	0.183493	0	0	0	0	Pelvis
GCTACTATAGTAGAGT-1	0	0	0	0	0	0	0	0	0	0.49154	0	0	0	0	0	Pelvis
CTCGGGATAACACCTA-1	0	0	0.139271	0	0.246251	0	0	0	0	0	0	0	0	0.185458	0	Pelvis
GCCGACCCACGACTGC-1	0	0.285123	0.261977	0	0	0.207107	0	0	0	0	0	0	0	0	0	Pelvis
GGGCAGAGCAATCGTT-1	0	0	0	0	0.245657	0	0	0	0	0	0	0	0	0.182509	0	Pelvis
GAGATCTGCTTGGCAT-1	0	0	0.153228	0	0.245422	0	0	0	0	0	0	0	0	0.199944	0	Pelvis
CTTAGTTGAGGAATCG-1	0	0.255275	0	0	0.245094	0	0	0	0	0	0	0	0.179999	0.181183	0	Pelvis
TGAGTGCCTCTTAAAT-1	0	0	0	0	0.244827	0.232457	0	0	0	0	0	0	0	0	0.230924	Pelvis
ACGCGGGCCAAGGACA-1	0	0	0.247728	0	0.244514	0	0	0	0	0	0	0	0	0.221823	0	Pelvis
TCTGGCCGTTCAAGTT-1	0	0	0	0	0.24383	0.269151	0	0	0	0	0	0	0	0	0	Pelvis
CATTACATAGATTGTG-1	0	0.368288	0	0	0.243123	0	0	0	0	0	0	0	0	0	0.237048	Pelvis
CAGTAACTATTTATTG-1	0	0	0.185935	0	0.243065	0	0	0	0	0	0	0	0	0	0	Pelvis
CCTCTATCGATTAGCA-1	0	0	0.211913	0	0.240974	0	0	0	0	0	0	0	0	0.185438	0	Pelvis
CCTCGGACCGGGATAG-1	0	0.405143	0.163246	0	0.240543	0	0	0	0	0	0	0	0	0.191068	0	Pelvis
GGCGTCCTATCCGCTG-1	0	0	0	0	0.240232	0	0	0	0	0	0	0	0	0	0	Pelvis
TATATATCGAGAAATG-1	0	0	0.236191	0	0.238695	0	0	0	0	0	0.170738	0	0.150914	0	0	Pelvis
TCGGACGCCCAGCCCA-1	0	0.156524	0.195053	0	0.236148	0	0	0	0	0.216138	0	0	0	0	0.196137	Pelvis
ATTATGCCATAGGGAG-1	0	0.160564	0.261681	0	0	0.166437	0	0	0	0	0	0	0	0.178099	0	Pelvis
ACCTAAGTACCTTTCA-1	0	0	0.164794	0	0.229603	0.151581	0	0	0	0	0	0	0	0.186984	0	Pelvis
CCGTAAGTTGGTCCCA-1	0	0.374299	0.169431	0	0.228436	0	0	0	0	0.227834	0	0	0	0	0	Pelvis
TATTAACACCAAAGCA-1	0	0.359005	0.227078	0	0.228101	0	0	0	0	0	0	0	0.185815	0	0	Pelvis
CCTCGGTTTCCTTGCC-1	0	0	0	0	0	0	0	0	0	0	0	0	0	0	0	Pelvis
AGATGACTCGCCCACG-1	0	0.217976	0.222439	0	0	0	0	0	0	0	0.16731	0	0	0.166562	0	Pelvis
TTCAAAGTCTCTAGCC-1	0	0	0	0	0	0	0	0	0	0.475823	0	0	0	0	0	Pelvis
TTGCCATAGCCCGCTC-1	0	0	0.197434	0	0	0	0	0	0	0	0.144624	0	0	0.160535	0	Pelvis
GCCGTGGAAGAAATGT-1	0	0	0.220549	0	0.221348	0	0	0	0	0	0	0	0	0	0.240093	Pelvis
AGTACGGGCACCTGGC-1	0	0	0	0	0.219665	0.249691	0	0	0	0	0	0	0	0.163028	0	Pelvis
TTCTTGAGCCGCGCTA-1	0	0	0.186792	0	0.219291	0.278275	0	0	0	0	0	0	0	0	0	Pelvis
ATACGTTATGCACGGA-1	0	0.282671	0	0	0.215789	0	0	0	0	0	0.162113	0	0	0	0	Pelvis
AGGCTTCCCGAAGAAG-1	0	0.28366	0	0	0.215527	0.241924	0	0	0	0	0	0	0	0	0	Pelvis
GCTTAATGTAACTAAC-1	0	0	0	0	0	0	0	0	0	0.491093	0	0	0	0	0	Pelvis
CGAGACCCTAGAGTGT-1	0	0	0	0	0.212112	0	0	0	0	0.443727	0	0	0	0	0	Pelvis
CGGCTCTTCGTCGAAC-1	0	0	0	0.17341	0.211733	0	0	0	0	0	0.141071	0	0	0	0	Pelvis
CGAATCTGCTCGACGC-1	0	0	0.169346	0	0.21126	0	0	0	0	0	0	0	0	0.182717	0	Pelvis
GAGATCTTCCATGACA-1	0	0	0.21391	0	0.211094	0	0	0	0	0.268141	0	0	0	0	0	Pelvis
TGGTTCGTAGCAAAGG-1	0	0.220861	0.160709	0	0.209736	0.269172	0	0	0	0	0	0	0	0	0	Pelvis
AGTCGGCTCAACTTTA-1	0	0	0.204679	0	0	0	0	0	0	0	0.183565	0	0	0	0	Pelvis
GTGGGCTTAGACACAC-1	0	0	0.197367	0	0.208261	0	0	0	0	0	0.20456	0	0	0	0	Pelvis
AAGAGCTCTTTATCGG-1	0	0	0	0	0.207724	0	0	0	0	0.365652	0	0	0	0	0	Pelvis
CGGTGGGCTCCAGCCT-1	0	0	0.193737	0	0.206705	0	0	0	0	0	0.18115	0	0	0	0	Pelvis
GTTAAAGTAGGACTGG-1	0	0.243573	0.157876	0	0.206071	0	0	0	0	0.245106	0	0	0	0	0	Pelvis
TGACATCGAGCGGACC-1	0	0	0	0	0.205684	0	0	0	0	0	0	0	0	0	0	Pelvis
ATACGCCGGCGAAACC-1	0	0	0	0	0	0	0	0	0	0.358643	0	0	0	0	0	Pelvis
AGTGACCTACTTTACG-1	0	0.411682	0	0	0.205007	0	0	0	0	0	0	0	0	0.146754	0.236558	Pelvis
TAGATATGGACTGGAA-1	0	0	0.161066	0	0.204538	0.219142	0	0	0	0	0	0	0	0.164337	0	Pelvis
ATCACATTAGAATATC-1	0	0.402496	0	0	0	0	0	0	0	0	0	0	0.19304	0	0	Pelvis
ATCTGACATGGAAGGA-1	0	0	0.200139	0	0	0	0	0	0	0	0	0	0	0.144913	0	Pelvis
GAGGGAGTCAGATCGC-1	0	0	0.243139	0	0	0	0	0	0	0	0	0	0	0	0	Pelvis
GTACAGAGGCAAGGGT-1	0	0	0	0	0	0	0	0	0	0.209715	0	0	0	0	0.265069	Pelvis
AGCTCTAGACGTTCCA-1	0	0.229557	0	0	0	0	0	0	0	0.401419	0	0	0	0	0	Pelvis
AATGTGCCCGAGGTGT-1	0	0	0	0	0	0.148836	0	0	0	0	0	0	0	0	0	Pelvis
GTCCTTCTAGTGGGTT-1	0	0.407347	0	0	0	0	0	0	0	0	0	0	0	0.206441	0	Pelvis
CATTCCCATTCCGTCG-1	0	0	0	0	0	0	0	0	0	0	0	0	0	0	0	Pelvis
TAGATTCAAAGTGCGG-1	0	0	0.108755	0	0	0	0	0	0	0	0.202604	0	0.112748	0	0	Pelvis
ACAAGGAAATCCGCCC-1	0	0	0	0	0	0.183795	0	0	0	0.378956	0	0	0	0	0	Pelvis
TCAAGCTGCCTTGAAA-1	0	0	0	0	0	0	0	0	0	0	0.162048	0	0	0	0	Pelvis
AACAGGAAATCGAATA-1	0	0.399021	0	0	0	0.246721	0.160552	0	0	0	0	0	0	0	0	Pelvis
CGAGGATCGGGAACGA-1	0	0.282039	0.195816	0	0	0	0	0	0	0	0.183035	0	0	0	0	Pelvis
TCCATCAATACTAATC-1	0	0	0	0	0	0	0	0	0	0	0	0.251023	0	0	0	Pelvis
CAGGCGCCATGCTAGG-1	0	0.187273	0	0	0	0.254904	0	0	0	0.219766	0	0	0	0	0	Pelvis
TATCGATGATTAAACG-1	0	0.227941	0	0	0	0	0	0	0	0	0.139564	0	0	0	0	Pelvis
GTAGAGGGAGACAAGT-1	0	0.220146	0.169262	0	0	0.154448	0	0	0	0	0	0.267849	0	0	0	Pelvis
CAGGATATATCGTTGT-1	0	0	0	0	0	0	0	0	0	0.288537	0	0	0	0	0.167029	Pelvis
GAAACCATGGTGCGCT-1	0	0.240056	0	0	0	0	0	0	0	0	0.158941	0	0	0	0	Pelvis
ACATCGGTCAGCCGCG-1	0	0	0.220515	0	0	0.221655	0	0	0	0	0	0	0	0.192262	0	Pelvis
CTACAAGAAATAACCC-1	0	0	0.210036	0	0	0	0	0	0	0	0	0	0.190546	0.195249	0	Pelvis
CGGAAAGAATCAAACG-1	0	0.482775	0.151826	0	0	0	0	0	0	0	0	0	0	0	0	Pelvis
CCACAGTACCCATCCT-1	0	0	0	0	0	0	0	0	0	0.645532	0	0	0	0	0	Pelvis
CGCTATTCTTAGGCTC-1	0	0.235392	0	0	0	0	0	0	0	0.247557	0	0	0	0.141028	0.19757	Pelvis
CTATCGGGTCTCAACA-1	0	0.403448	0	0	0	0	0	0	0	0.244602	0	0	0	0	0.181435	Pelvis
GTATCTTTCATAACCA-1	0	0	0	0	0	0	0	0	0	0.491529	0	0	0	0	0	Pelvis
GCAGATTAGGGATATC-1	0	0	0	0	0	0	0	0	0	0.404118	0	0	0	0	0.240699	Pelvis
GCTACGACTTATTGGG-1	0.182957	0.190263	0	0	0	0	0	0	0	0.458328	0	0	0	0	0	Pelvis
GCTGAGGCGTGAGTAT-1	0	0	0	0	0	0	0	0	0	0.470883	0	0	0	0.189036	0	Pelvis
CATATAGGTACAGTCA-1	0	0	0	0	0	0	0	0	0	0.291997	0	0	0	0	0.267641	Pelvis
TTATGATCTTAACGAA-1	0	0	0	0	0	0	0	0	0	0.343744	0	0	0	0	0.251369	Pelvis
CACGTTCGTGCTCTAG-1	0	0	0	0	0	0	0	0	0	0.277118	0	0.159782	0	0	0.179709	Pelvis
TGCCCGTACCGTTAAA-1	0	0.281237	0	0	0	0	0	0	0	0.560137	0	0	0	0	0	Pelvis
GGCGGTAGGATCATTG-1	0	0.252427	0	0	0	0	0	0	0	0.33406	0	0	0	0	0.256798	Pelvis
GAGCCGAGCGTTTATT-1	0	0	0	0.182108	0	0	0	0	0	0	0	0	0	0.209474	0	Pelvis
TCCTCGGGCTGGGCTT-1	0	0	0	0	0	0	0	0	0	0.362974	0	0	0	0	0	Pelvis
CGTGAAGTTAATTCAC-1	0	0.150879	0	0	0	0	0	0	0	0.279387	0	0	0	0.143795	0.273599	Pelvis
ACACACCAGGACCAGT-1	0	0	0	0	0	0	0	0	0	0.418553	0	0	0.166319	0	0	Pelvis
TCAACAAAGATAATTC-1	0	0	0	0	0	0	0	0	0	0	0	0	0	0	0.225152	Pelvis
GAGTCCGCTTACCGGA-1	0	0	0	0	0	0	0	0	0	0.301832	0	0	0	0	0.171182	Pelvis
CTTGTACTTGTTGACT-1	0	0.190166	0.176306	0	0	0.179238	0.139129	0	0	0	0	0	0	0	0	Pelvis
GACTACAATTGCTCGT-1	0	0.409723	0	0	0	0	0	0	0	0	0	0	0	0.172592	0	Pelvis
CAAGGATCGCATGTTC-1	0	0	0	0	0	0	0	0	0	0.412836	0	0	0	0	0	Pelvis
TTGGACATGTGGCTTA-1	0	0	0	0	0	0	0	0	0	0	0.15478	0	0.147745	0	0	Pelvis
GTCGCGTAACCCGTTG-1	0	0	0	0	0	0	0	0	0	0.384387	0	0.306791	0	0.163091	0	Pelvis
TAACATACAATGTGGG-1	0	0	0	0	0	0	0	0	0	0.477741	0	0	0	0	0	Pelvis
TTGTCGTTCAGTTACC-1	0	0.392461	0	0	0	0.167659	0	0	0	0	0	0	0	0	0	Pelvis
AGACCCGCCCTCCTCG-1	0	0.268627	0	0	0	0.263831	0	0	0	0	0	0	0	0	0	Pelvis
GAAATCGCGCGCAACT-1	0	0	0	0	0	0.235092	0	0	0	0	0	0	0	0.166181	0	Pelvis
TTACTGGGATATTTCA-1	0	0	0	0	0	0	0	0	0	0.211408	0	0	0	0	0.19549	Pelvis
ATTCATATACTGTCCA-1	0	0.172574	0	0	0	0	0	0	0	0.531448	0	0	0	0	0	Pelvis
CCCTGAAATGAGTTGA-1	0	0	0	0	0	0	0	0	0	0	0	0	0	0	0	Pelvis
GCCTTCAGCCCTACCG-1	0	0	0	0	0	0	0	0	0	0	0	0	0	0.144156	0.235794	Pelvis
AAGTGACGACCGAATT-1	0	0.354509	0	0	0	0	0	0	0	0	0	0	0	0	0	Pelvis
GGTTAGCTATATGTCT-1	0	0	0	0	0	0	0	0	0	0.417803	0	0	0	0	0	Pelvis
GCTAGCAGGGAGTGGG-1	0	0	0	0	0	0	0	0	0	0	0	0	0	0.14086	0.240089	Pelvis
TGACTATAATCCTTTC-1	0	0.179174	0	0	0	0	0	0	0	0.531102	0	0	0	0	0	Pelvis
ACCGACACATCTCCCA-1	0	0	0	0	0	0	0	0	0	0	0	0	0	0	0	Pelvis
CGGGAGCTTCAGTGTA-1	0	0	0	0	0	0	0	0	0	0.419382	0	0.202251	0	0	0	Pelvis
TAGCGTTGGGTCTTAC-1	0	0	0	0	0	0	0	0	0	0.189387	0	0	0	0	0.168695	Pelvis
CTGGGTAGGCAGTTAA-1	0	0	0	0	0	0	0	0	0	0.202422	0	0	0	0	0	Pelvis
GCGATTGTTAACGTTA-1	0	0	0	0	0	0	0	0	0	0.217354	0	0	0	0	0	Pelvis
AAATAGCTTAGACTTT-1	0	0	0	0	0	0.158633	0	0	0	0	0	0	0	0	0.230059	Pelvis
AAACGAGACGGTTGAT-1	0	0.468071	0.229168	0	0	0	0	0	0	0.302761	0	0	0	0	0	Pelvis
AACGTGCGAAAGTCTC-1	0	0.461131	0.17718	0	0	0	0	0	0	0.167982	0	0	0	0	0	Pelvis
GAGATCTGTCACTCCG-1	0	0	0	0	0	0	0	0	0	0.183011	0	0	0	0	0.246043	Pelvis
TATGGTCTGAGTAACA-1	0	0.429934	0	0	0	0	0	0	0	0.251366	0	0	0	0	0.3187	Pelvis
TTCGGGACTAATCGCG-1	0	0	0	0	0	0	0	0	0	0.430121	0	0	0	0	0	Pelvis
TTGCACAATTCAGAAA-1	0	0.391896	0.150178	0	0	0	0	0	0	0.211051	0	0	0	0	0.246875	Pelvis
AATTGAACGCTCTGGT-1	0	0.386252	0	0	0	0	0	0	0	0.613748	0	0	0	0	0	Pelvis
ATACGGAACGTCGTTT-1	0	0.384641	0	0	0	0.149196	0	0	0	0	0	0	0	0	0.2229	Pelvis
GGTGATAAGGAGCAGT-1	0	0.380413	0	0	0	0	0	0	0	0.361867	0	0	0	0	0.25772	Pelvis
TCCCGTGTGCAATTTG-1	0	0	0.276399	0	0	0	0	0	0	0.343753	0	0	0	0	0	Pelvis
GACACAAGGGAAGAAA-1	0	0.370433	0	0	0	0	0	0	0	0.249845	0	0	0	0	0.249546	Pelvis
GTTACCTACAACTTGC-1	0	0.3703	0	0	0	0	0	0	0	0.6297	0	0	0	0	0	Pelvis
GTACTGGAGTTAGACC-1	0	0.367677	0	0	0	0	0	0	0	0.322213	0	0	0	0	0.31011	Pelvis
ACGTAGATTGCTGATG-1	0	0.365543	0	0	0	0	0	0	0	0.245255	0	0	0.186464	0	0.202739	Pelvis
CTCGGTACCACTGCTC-1	0	0	0	0	0	0	0	0	0	0.638121	0	0	0	0	0	Pelvis
AGGGTTTAGTTCGGGA-1	0	0	0	0	0	0	0	0	0	0.322335	0	0	0	0	0.320638	Pelvis
CCTAACCCAAACAAGT-1	0	0.35581	0	0	0	0	0	0	0	0.64419	0	0	0	0	0	Pelvis
GGTCAGTGGGTCCCAC-1	0	0.340844	0	0	0	0	0	0	0	0.659156	0	0	0	0	0	Pelvis
CTTGTTGCTGAGTCAA-1	0	0.334211	0	0	0	0	0	0	0	0.665789	0	0	0	0	0	Pelvis
TTGTTGTGTGTCAAGA-1	0	0	0	0	0	0	0	0	0	0.362472	0	0	0	0	0.309047	Pelvis
TTCCGCGTGAGGCGAT-1	0	0	0	0	0	0	0	0	0	0.675821	0	0	0	0	0	Pelvis
CAAGAGGGCGGAGTAC-1	0	0	0	0	0	0	0	0	0	0.689857	0	0	0	0	0	Pelvis
GAGTGTGCGGTACCCA-1	0	0	0	0	0	0	0	0	0	0.68992	0	0	0	0	0	Pelvis
ACTTGACTCCCTCTTT-1	0	0	0	0	0	0	0	0	0	0.541707	0	0	0	0	0	Pelvis
AGTCAAGATGACACTT-1	0	0	0	0	0	0	0	0	0	0.517059	0	0	0	0	0	Pelvis
TCAGACGCTATAGAAG-1	0	0	0	0	0	0	0	0	0	0.705367	0	0	0	0	0	Pelvis
GTGCGTGTATATGAGC-1	0	0	0	0	0	0	0	0	0	0.706171	0	0	0	0	0	Pelvis
AATGACGTAGGATGTC-1	0	0	0	0	0	0	0	0	0	0.358046	0	0.350329	0	0	0	Pelvis
TGGGCCCATACTAATT-1	0	0	0	0	0	0	0	0	0	0.708712	0	0	0	0	0	Pelvis
TTACTCCGGCCGGGAA-1	0	0	0	0	0	0	0	0	0	0.489149	0	0	0	0	0.220926	Pelvis
TATTCAATTCTAATCC-1	0.1377	0	0	0	0	0	0	0	0	0.205382	0	0	0	0	0.20436	Pelvis
TGTACGAACAAATCCG-1	0	0	0	0	0	0	0	0	0	0.329967	0	0	0	0	0.38299	Pelvis
ACACGAGACTCCTTCT-1	0	0	0	0	0	0	0	0	0	0.403467	0	0	0	0	0.310938	Pelvis
GAAATTGTCTCTATAA-1	0	0	0	0	0	0	0	0	0	0.390708	0	0	0	0	0.330704	Pelvis
ACATCGTATGCAATGG-1	0	0	0.184055	0	0	0	0	0	0	0.350508	0	0	0	0.190225	0	Pelvis
ACTTATTTATGTGCCA-1	0	0.271556	0	0	0	0	0	0	0	0.56763	0	0	0	0	0	Pelvis
CGGTACTAGAATCAAA-1	0	0	0	0	0	0	0	0	0	0.728792	0	0	0	0	0	Pelvis
GCGCTAATTGAATAGA-1	0	0.264181	0	0	0	0	0	0	0	0.487222	0	0	0	0	0.248597	Pelvis
TGCGTTTGTTGACACT-1	0	0	0	0	0	0	0	0	0	0.564961	0	0	0	0	0	Pelvis
GGCGAAATCTAACTTG-1	0	0	0	0	0	0	0	0	0	0.737388	0	0	0	0	0	Pelvis
CCTGTCGCCCGTAAAT-1	0	0	0	0	0	0	0	0	0	0.328713	0	0	0	0	0.234764	Pelvis
TCCGCTGTCATCCCGG-1	0	0	0	0	0	0	0	0	0	0.554707	0	0	0	0	0	Pelvis
GAATGTGGTCCGGATT-1	0	0	0	0	0	0	0	0	0	0.255964	0	0.486888	0	0	0	Pelvis
GTGGTGGCCAAGTGAA-1	0	0	0	0	0	0	0	0	0	0.545034	0	0	0	0.198571	0	Pelvis
GTACACTTACCTGAAG-1	0	0	0	0	0	0	0	0	0	0.533379	0	0	0	0	0.210427	Pelvis
TACGCCATATTCTAAT-1	0	0	0	0	0	0	0	0	0	0.370128	0	0	0	0	0.374271	Pelvis
GCATAGAGCACTCAGG-1	0	0	0	0	0	0	0	0	0	0.338615	0	0	0	0	0.406793	Pelvis
GTTTGGCCCAAGTTAT-1	0	0.250007	0	0	0	0	0	0	0	0.516743	0	0	0	0	0	Pelvis
TCAACGAGGAGACAAA-1	0	0	0	0	0	0	0	0	0	0.330337	0	0	0.165523	0	0.26003	Pelvis
CCCAGTTAAGGCGCCG-1	0	0	0	0	0	0	0	0	0	0.625998	0	0	0	0	0	Pelvis
CACTCGAGCTGAACAA-1	0	0	0	0	0	0	0	0	0	0.548436	0	0	0	0	0	Pelvis
CCGGGCGGTCTCGTCA-1	0	0.234999	0	0	0	0	0	0	0	0.492683	0	0	0	0	0.272318	Pelvis
ACGCGAAGTCAGACGA-1	0	0	0	0	0	0	0	0	0	0.380032	0	0.391084	0	0	0	Pelvis
GGCAATAGTCAATGAG-1	0	0	0	0	0	0	0	0	0	0.311548	0	0	0	0.158712	0.30247	Pelvis
CATCGGACGGGTTAAT-1	0	0.227053	0	0	0	0	0	0	0	0.334857	0	0	0	0	0.283872	Pelvis
GTCGTTATTCGCTTAT-1	0	0	0	0	0	0	0	0	0	0.589403	0	0	0	0	0	Pelvis
ATGACTATGCGACATT-1	0.13713	0	0	0	0	0	0	0	0	0.466581	0	0	0	0.178419	0	Pelvis
CTAGCATAGTATAATG-1	0	0	0	0	0	0	0	0	0	0.37762	0	0	0	0	0.232372	Pelvis
TTCAGCCCTGGTCCAC-1	0	0.21532	0	0	0	0	0	0	0	0.612952	0	0	0	0.171728	0	Pelvis
CGGAGCATGGCGATCC-1	0	0	0	0	0	0	0	0	0	0.55731	0	0	0	0	0	Pelvis
TATTCCACTCAGCTCG-1	0	0	0	0	0	0	0	0	0	0.496823	0	0.295105	0	0	0	Pelvis
AAATCGTGTACCACAA-1	0	0	0	0	0	0	0	0	0	0.475659	0	0	0	0	0.316775	Pelvis
CCTGACCACCGATGGT-1	0	0	0	0	0	0	0	0	0	0.801277	0	0	0	0	0	Pelvis
GATCTTGGAGGGCATA-1	0	0	0	0	0	0	0	0	0	0.598802	0	0	0	0	0	Pelvis
AAACTGCTGGCTCCAA-1	0	0.191014	0	0	0	0	0	0	0	0.577999	0	0	0	0.230986	0	Pelvis
AATAGAATCTGTTTCA-1	0	0.187775	0	0	0	0	0	0	0	0.605265	0	0	0	0	0	Pelvis
AGATACTCAAGATCGA-1	0	0	0	0	0	0	0	0	0	0.647244	0	0	0	0.165794	0	Pelvis
CAAGATATTATAACGT-1	0	0.184674	0	0	0	0	0	0	0	0.566554	0	0	0	0	0	Pelvis
TCTAGCATGCCCAGAA-1	0	0	0	0	0	0	0	0	0	0.62339	0	0	0	0	0	Pelvis
AATCGCCTCAGCGCCA-1	0	0	0	0	0	0	0	0	0	0.309473	0	0.511016	0	0	0	Pelvis
CTTCATTGTCAGTGGA-1	0	0.179121	0	0	0	0	0	0	0	0.396824	0	0	0	0	0.424055	Pelvis
ACCCTCCCTTGCTATT-1	0	0.178694	0	0	0	0	0	0	0	0.636967	0	0	0	0	0	Pelvis
TCACGTGCCCGATTCA-1	0	0	0	0	0	0	0	0	0	0.289408	0	0.537853	0	0	0	Pelvis
ATCAATCTGGGCTGCA-1	0	0	0	0	0	0	0	0	0	0.407694	0	0	0	0	0.275717	Pelvis
CTGTGCAGGGTAGGTC-1	0	0	0	0	0	0	0	0	0	0.497908	0	0.16272	0	0.16753	0	Pelvis
CTCTCACAATCGATGA-1	0	0.162258	0	0	0	0	0	0	0	0.244568	0	0.452141	0	0	0.141032	Pelvis
TAGCCATTTCAAAGTC-1	0	0.155593	0	0	0	0	0	0	0	0.326726	0	0.51768	0	0	0	Pelvis
CTAGTCACGTCTTAAG-1	0	0.142619	0	0	0	0	0	0	0	0.246134	0	0.611246	0	0	0	Pelvis
GCAAACGTCGCCAGGT-1	0	0	0	0	0	0	0	0	0	0.205237	0	0.397935	0	0	0.25974	Pelvis
GTCAAGCGGACTCGGG-1	0	0	0	0	0	0	0	0	0	0.310313	0	0.553418	0	0	0	Pelvis
GTTTACGTTCCATCTG-1	0	0	0	0	0	0	0	0	0	0.398937	0	0.339766	0	0	0	Pelvis
ACTGAATGGCGAAAGT-1	0	0	0	0	0	0	0	0	0	0.220022	0	0.645713	0	0	0	Pelvis
GAGCGCGCACGAGTAG-1	0	0	0	0	0	0	0	0	0	0.349822	0	0.51978	0	0	0	Pelvis
ACTCGTCAGTAATCCC-1	0	0	0	0	0	0	0	0	0	0.326387	0	0.545385	0	0	0	Pelvis
ACCACGTGCAGCTATA-1	0	0	0	0	0	0	0	0	0	1	0	0	0	0	0	Pelvis
TTACTAAAGGACTTTA-1	0	0	0.199808	0	0	0	0	0	0	0.483534	0	0.316658	0	0	0	Pelvis
ATAAACGGACCCGTAA-1	0	0	0.361985	0	0	0	0	0	0	0.444166	0	0	0	0	0	Pelvis
TCCTACATCCACGGCC-1	0	0	0	0	0	0	0	0	0	0.270945	0	0.729055	0	0	0	Pelvis
TTATCCGGGATCTATA-1	0	0	0	0	0	0.597069	0	0	0	0	0	0	0	0	0	Medulla
TTCCTCGGACTAACCA-1	0	0	0	0	0	0.642868	0	0	0	0	0	0	0	0	0	Medulla
ACAAATCGCACCGAAT-1	0	0	0	0	0	0.4762	0	0	0	0	0.20091	0	0	0	0	Medulla
AGCATATCAATATGCT-1	0	0	0	0	0	0.443957	0	0	0	0	0	0	0	0	0	Medulla
CTTTAATATTGGTCGA-1	0	0.214092	0	0	0	0.481759	0	0.30415	0	0	0	0	0	0	0	Medulla
CTAGGCGCCCTATCAG-1	0	0	0	0	0	0.44821	0	0	0	0	0	0	0	0	0	Medulla
AATCGCGCAGAGGACT-1	0	0.288961	0.189149	0	0	0.246997	0	0.274893	0	0	0	0	0	0	0	Medulla
GATGACAAGTAGGGCA-1	0	0	0.217119	0	0	0	0	0.272005	0	0	0.157155	0	0.127066	0	0	Medulla
TAAGTCGCCGAGTATC-1	0	0.222972	0.16237	0	0	0	0	0.271212	0	0	0	0	0.135198	0	0	Medulla
CAGTTCAAATTGACAC-1	0	0.159262	0.164133	0	0	0	0	0.270633	0	0	0	0	0.124338	0	0	Medulla
GTGCGAAATCGAACAC-1	0	0	0	0	0	0.446853	0	0.270038	0	0	0	0	0	0	0	Medulla
CCGGGCTGCTCCATAC-1	0	0	0	0	0	0	0	0.269847	0	0	0	0	0	0	0	Medulla
CTGGAAGACACGGTGG-1	0	0	0	0	0.356902	0.202663	0	0.269594	0	0	0.170841	0	0	0	0	Medulla
TGCTAAGTGTCTATTT-1	0	0.170174	0.155767	0	0.408974	0	0	0.265084	0	0	0	0	0	0	0	Medulla
GCTATACGTCTCGGAC-1	0	0.212812	0	0	0	0.522126	0	0.265062	0	0	0	0	0	0	0	Medulla
TACGCCTCCATTCCGA-1	0	0.30481	0	0	0.430761	0	0	0.264429	0	0	0	0	0	0	0	Medulla
TGCTCGGCGAAACCCA-1	0	0	0	0	0	0	0	0.261973	0	0	0	0	0	0	0	Medulla
ATAAGGTGGAGAACAT-1	0	0	0	0	0	0.492164	0	0.259375	0	0	0	0	0	0	0	Medulla
TCTGATGTATTCTGTC-1	0	0	0	0	0	0.357642	0	0.258404	0	0	0	0	0	0	0	Medulla
TGCGTAAGAACCTGAT-1	0	0.401004	0	0	0	0.34162	0	0.257376	0	0	0	0	0	0	0	Medulla
TCTTACTTATGCCTCT-1	0	0	0	0	0	0.366358	0	0.253387	0	0	0	0	0.181958	0	0	Medulla
TTCCACACAGATTTGA-1	0	0	0	0	0	0	0	0.25315	0	0	0	0	0.162417	0	0	Medulla
GTGCCGCTTCAAAGGT-1	0	0.211809	0	0	0	0.323675	0	0.243189	0	0	0	0	0	0	0	Medulla
TCACCGCTCGGCACTC-1	0	0.18204	0	0	0	0	0	0	0	0	0	0	0	0	0	Medulla
CACCGCCAGAAGGTTT-1	0	0.401624	0	0	0	0.3623	0	0.236076	0	0	0	0	0	0	0	Medulla
ACCGCAATAACTGCCT-1	0	0	0	0	0	0.30522	0.285453	0.235605	0	0	0	0	0	0	0	Medulla
ACACCGGTCTGACCGC-1	0	0.285624	0	0.208967	0	0.271368	0	0	0	0	0	0	0	0	0	Medulla
CAGTCGAGGATGCAAT-1	0	0	0	0	0	0	0	0.233203	0	0	0	0	0	0	0	Medulla
ACCGATGGTAGCATCG-1	0	0	0	0	0	0.380861	0	0	0	0	0	0	0	0	0	Medulla
TGACGATGCACTAGAA-1	0	0	0	0	0	0	0.167714	0	0	0	0	0	0	0	0	Medulla
ACTACATCCCGACAAG-1	0	0.237491	0	0	0	0	0	0	0.151081	0	0	0	0	0	0.186445	Medulla
GGAGGCCGAAGTCGTC-1	0	0	0	0	0	0.238911	0	0.230344	0	0	0	0	0	0	0	Medulla
ACGTGCGCCTCGTGCA-1	0	0	0	0	0	0	0	0.230148	0	0	0	0	0	0	0	Medulla
TTCCTCGAGGGTGTCT-1	0	0.353152	0	0	0	0	0	0.228727	0	0	0	0	0	0	0	Medulla
GCTATCATACTCATGG-1	0	0	0	0	0	0.196159	0	0.224033	0	0	0	0	0	0	0	Medulla
GTGACCGCACACTACG-1	0	0.161751	0	0	0.41676	0	0	0.223453	0	0	0	0	0	0	0	Medulla
GCTAGGCACCACGGAG-1	0	0	0	0	0	0.372419	0	0.222895	0	0	0	0	0	0	0	Medulla
TAAGGCTGAATCCCTC-1	0	0.204279	0	0	0	0.218651	0.177949	0	0	0	0	0	0	0	0	Medulla
CACATGATTCAGCAAC-1	0	0	0	0	0.21748	0	0	0	0	0	0	0	0	0	0	Medulla
TCGCACCAGGAGGCAG-1	0	0	0	0	0.243721	0.295663	0	0.22183	0	0	0	0	0	0.238786	0	Medulla
TGGCAAACTAAATTAC-1	0	0	0.221392	0	0	0.37682	0	0	0	0	0	0	0.180152	0	0	Medulla
ATATCTTAGGGCCTTC-1	0	0	0.264329	0	0	0.177415	0	0	0	0	0	0	0	0	0	Medulla
CTGCACAACTACATAT-1	0	0.343303	0	0	0	0	0	0	0	0	0	0	0	0	0	Medulla
CCGCTTGCTGACATGG-1	0	0.377374	0	0	0	0	0	0.218573	0	0	0	0	0	0	0	Medulla
CCACACTGAGATATTA-1	0	0.216395	0.287278	0	0	0.278743	0	0.217584	0	0	0	0	0	0	0	Medulla
ATCCAGGATTCGTGAA-1	0	0	0	0	0	0.290654	0	0.216818	0	0	0	0	0.211982	0	0.280546	Medulla
TGGACTGTTCGCTCAA-1	0	0.425674	0	0	0	0.172345	0	0.214812	0	0	0	0	0	0.187168	0	Medulla
AGGGTTCCCTTTGGTT-1	0	0.211823	0	0	0	0.359291	0	0.21469	0	0	0	0	0	0	0	Medulla
GGAGGGCTTGGTTGGC-1	0	0.446175	0	0	0	0	0	0.213902	0	0	0	0	0	0	0.174284	Medulla
CAGAGCATGAGCTTGC-1	0	0.208495	0.162082	0	0	0.243804	0	0	0	0	0	0	0	0	0.171776	Medulla
CGAACAGTATGGGCGT-1	0	0.157421	0	0	0	0.32443	0	0	0	0	0	0	0.144049	0.16031	0	Medulla
GAGTAGATACTAGTTG-1	0	0.419388	0.185085	0	0	0	0	0	0	0	0	0	0	0	0.182013	Medulla
CAGCTCGACAAGTTAA-1	0	0	0	0	0.415381	0	0	0	0	0	0	0	0	0	0	Medulla
TAGCCGGCGGTCAGCG-1	0	0.297752	0	0	0	0	0	0	0	0	0	0	0	0	0.24196	Medulla
CGTGGTACCCAAAGGC-1	0	0	0.296242	0	0	0	0	0	0	0	0	0	0	0	0	Medulla
AGAAGTGATTCGTGAT-1	0	0.373617	0	0	0	0.41514	0	0.211243	0	0	0	0	0	0	0	Medulla
AAATTCCAGGTCCAAA-1	0	0.469967	0	0	0	0.152349	0	0	0	0	0	0	0	0	0	Medulla
TCTCCCTGGGCAGCGT-1	0	0	0.183213	0	0.214412	0.392233	0	0	0	0	0	0	0	0	0	Medulla
CCAAGCGTAACTCGTA-1	0	0	0.190527	0	0	0.16199	0	0	0	0	0	0	0	0	0	Medulla
GTTCGTCTAAAGAACT-1	0	0.205124	0	0	0	0.586188	0	0.208688	0	0	0	0	0	0	0	Medulla
TGTTATTGTATGTGGC-1	0	0.253168	0.183521	0	0	0.35605	0	0.207261	0	0	0	0	0	0	0	Medulla
ATTGCGATCAGTAACT-1	0	0	0	0	0	0.333685	0	0.205049	0	0.202173	0	0	0	0	0	Medulla
AACACACGCTCGCCGC-1	0	0	0	0	0	0.57485	0	0	0	0	0	0	0	0	0	Medulla
GTCCTACGAATAGTCT-1	0	0.209981	0	0	0	0.368504	0	0	0	0	0	0	0	0	0	Medulla
CGGAGTTTGAGAGACA-1	0	0.205819	0	0	0	0	0	0.201511	0	0	0	0	0	0	0.164112	Medulla
GATTCCCTTGTCGCAG-1	0	0.254466	0	0	0	0	0	0.19997	0	0	0	0	0	0	0.192197	Medulla
ATGGAGCAGGCCGTGA-1	0	0	0	0	0	0	0	0.199716	0	0	0	0	0	0	0.212947	Medulla
AGCAGCCAGATGAATA-1	0	0.164027	0	0	0	0	0	0.199672	0	0	0	0	0	0	0	Medulla
CAATGTGCCAACCCTT-1	0	0.230243	0	0	0	0.247098	0	0	0	0	0	0.138539	0	0	0	Medulla
GTCTATTGGTTCCGGT-1	0	0	0	0	0	0.415459	0	0	0	0	0	0	0	0	0	Medulla
CCACCCAAGGAAAGTG-1	0	0	0	0	0	0	0	0	0	0.247323	0	0	0	0	0	Medulla
CGGGAATATAGTATAC-1	0	0.159619	0	0	0.397888	0	0	0	0	0	0	0	0	0	0	Medulla
AGTGATTCAAGCAGGA-1	0	0.222527	0	0	0	0.195227	0	0	0	0	0	0	0	0	0	Medulla
GACTACAAAGCGGTGG-1	0	0.329429	0.210975	0	0	0	0	0	0	0	0	0	0	0	0.26931	Medulla
TTGCGTCGGCCAACCG-1	0	0.258356	0	0	0	0	0	0	0	0	0	0	0	0	0	Medulla
CGCTTATTCCCGGTCG-1	0	0.147477	0	0	0	0	0	0	0.178201	0	0	0	0	0	0.148641	Medulla
CTAGATTTACGACGGC-1	0	0	0	0	0.216554	0	0	0	0	0	0	0	0	0	0.209629	Medulla
GTCATTAGAGCGAACG-1	0	0.393215	0	0	0	0.207254	0	0	0.212544	0	0	0	0	0	0	Medulla
TTCTAACCGAAGCTTA-1	0	0.209703	0	0	0	0	0	0	0	0	0	0	0	0	0	Medulla
GCTGCTAAGTAGTCGA-1	0	0.250628	0	0	0	0	0	0	0	0	0	0	0	0.169601	0	Medulla
GCTGAACTCTCCAGGG-1	0	0.361505	0.171648	0	0	0	0	0	0	0	0	0	0	0	0.142114	Medulla
GGTTTACAATCTCAAT-1	0	0	0	0	0	0	0	0	0	0	0	0	0	0	0	Medulla
CCTATACCGTCCTGTC-1	0	0.304062	0	0	0	0.312576	0	0	0	0	0	0	0	0	0	Medulla
CTTTACCGAATAGTAG-1	0	0.196027	0	0	0	0.487249	0	0	0	0	0.137675	0	0	0	0	Medulla
TCTTCTATAACCCGCC-1	0	0.154936	0	0	0	0.341546	0	0	0	0	0	0	0	0	0	Medulla
ATGATGCAATGGTACA-1	0	0.20636	0	0	0.205245	0	0	0	0	0	0	0	0	0	0.272234	Medulla
GCGCTATGCCGAGGCA-1	0	0	0	0	0	0.25988	0	0	0	0	0	0	0.17652	0	0	Medulla
GGCTCGTGCCACCAGC-1	0	0	0.116967	0	0	0	0	0	0	0	0	0	0	0.154089	0.146241	Medulla
GTCCGGCTGAATTGCG-1	0	0.226458	0.171176	0	0	0	0	0	0	0	0	0	0	0	0	Medulla
GTCATGGACATGACTA-1	0	0.240139	0	0	0	0.335528	0	0	0	0	0	0	0	0	0	Medulla
TCAAACTTAGATTGTT-1	0	0.355268	0	0	0	0	0	0	0	0	0	0	0	0	0.218725	Medulla
GAATGTTGGGTAATCT-1	0	0.297285	0	0	0	0.331138	0	0	0	0	0	0	0	0	0	Medulla
CTGGGATACGCTACCC-1	0	0.163667	0	0	0	0.414504	0	0	0	0	0	0	0	0	0	Medulla
CTCTTGTCCCGCTTGG-1	0	0	0	0	0.420715	0	0	0	0	0	0	0	0	0.210259	0	Medulla
CCAAACAGAACCCTCG-1	0	0.20704	0	0.175612	0	0.266958	0	0	0	0	0	0	0	0	0	Medulla
CCAGTCTAGACGGCGC-1	0	0.185834	0	0	0	0.34109	0	0	0.150156	0	0	0	0.154836	0	0	Medulla
CAATACGAGAGTCTGA-1	0	0.340922	0	0	0.209072	0	0	0	0	0	0	0	0	0	0.140693	Medulla
CTGCTTGGCGATAGCT-1	0	0	0	0	0	0	0	0	0	0	0	0	0	0.192653	0	Medulla
TCTCGACGTATCGCCG-1	0	0.26301	0	0	0	0.212621	0	0	0	0	0	0	0	0	0.143086	Medulla
GCTGTATTACTGGCCC-1	0	0.247954	0	0	0.207713	0.379381	0	0	0	0	0	0	0	0	0	Medulla
TTCTGCGGGTTAGCGG-1	0	0	0	0	0	0	0	0	0	0	0	0	0	0.204653	0.142742	Medulla
TCCGTTTAGCCTTGAA-1	0	0	0	0	0	0.24993	0.25475	0	0	0	0	0	0	0	0	Medulla
CAGTGTCGGCTGGCCC-1	0	0.204564	0	0	0	0.327338	0	0	0	0	0	0	0	0.158823	0	Medulla
TACGCTATAGAAACCT-1	0	0	0	0	0	0	0	0	0	0	0	0	0	0	0.194408	Medulla
GTTCGCCATAAGTGCC-1	0	0.221621	0	0	0	0.298831	0	0	0.165317	0	0	0	0	0	0.155447	Medulla
ATCCTGCGTGGAATGG-1	0	0.238854	0	0	0	0.195072	0	0	0.14892	0	0	0	0	0	0.259243	Medulla
GTTGGATTGAGAACAC-1	0	0	0	0	0	0.169583	0	0	0	0	0	0	0	0	0	Medulla
GCAGGAACTTAGATCT-1	0	0	0	0	0	0.196488	0	0	0.207413	0	0	0	0	0	0	Medulla
GCGGAGAAACTTCGCA-1	0	0	0	0	0	0.143431	0	0	0	0	0	0	0	0.138436	0	Medulla
TCCCGCGTACTCCTGG-1	0	0.262476	0	0	0	0	0	0	0	0	0	0	0	0.160825	0.421281	Medulla
GGGCTGCCTAGGGCGA-1	0	0	0.161543	0	0	0	0	0	0	0	0	0	0	0	0.149287	Medulla
GAGGGCGCAGCTCTGC-1	0	0	0.121333	0	0.391615	0	0	0	0	0	0	0	0	0.200631	0	Medulla
ACTGTACGATACACAT-1	0	0	0.173668	0	0	0	0	0	0	0	0	0	0	0	0.134142	Medulla
TATACACAGACGCCTT-1	0	0	0.178654	0	0	0.142238	0	0	0	0	0.146451	0	0	0	0	Medulla
CCTATGGCTCCTAGTG-1	0	0.212933	0.254427	0	0	0	0	0	0	0	0	0	0	0	0.123432	Medulla
CGGCCACGCACAAAGT-1	0	0.226442	0.19532	0	0	0	0	0	0	0	0	0	0	0	0	Medulla
GGGCTGGTTAGTCGCG-1	0	0.169116	0.133778	0	0	0	0	0	0.16727	0	0	0	0	0.199707	0	Medulla
GGGTTTAGGATAGGAT-1	0	0.203979	0.237484	0	0.407606	0	0	0	0	0	0	0	0	0	0	Medulla
CACCGGTAGAGACATT-1	0	0.46157	0	0	0	0	0	0	0	0	0	0	0	0	0.217863	Medulla
GAGCCAGCTACCTGTG-1	0	0.171655	0	0	0	0	0	0	0	0.120169	0	0	0	0.14323	0	Medulla
TTGCTCCCATACCGGA-1	0	0.238035	0	0	0	0	0	0	0	0	0	0	0	0	0	Medulla
TTAAACTCGAATTCAT-1	0	0.180895	0	0	0	0	0	0	0	0	0	0	0	0.14832	0.141036	Medulla
GAAGTTTCCACTCAAT-1	0	0.452298	0	0	0	0.184737	0	0	0	0	0	0	0	0	0	Medulla
TTGGATATCGTCTACG-1	0	0	0.165016	0	0	0	0	0	0	0	0	0	0	0	0	Medulla
CGTCACGTCCATTGGT-1	0	0.170948	0	0	0	0.159798	0	0	0	0	0	0	0	0.150147	0	Medulla
TAATCGATCCGTACGT-1	0	0.156508	0	0	0.253976	0	0	0	0	0	0	0	0.153881	0.142063	0.148226	Medulla
ACTACGCGTTAGAATT-1	0	0.26627	0	0	0	0	0	0	0.173884	0	0	0	0	0	0.157421	Medulla
TACGCTGCTGTGTTAA-1	0	0.556663	0	0	0	0	0	0	0	0	0	0	0	0.155363	0.143851	Medulla
CAGCCTCCTGCAGAGG-1	0	0	0	0	0.302699	0	0	0	0	0	0	0	0	0	0.141104	Medulla
CATGCACATGAGAGGC-1	0.146194	0	0	0	0	0	0	0	0.203279	0	0	0	0	0.197544	0	Medulla
GGGTCACCGTGACGGT-1	0	0	0	0	0	0.222689	0	0	0	0	0	0	0	0	0.153803	Medulla
AGCGGCGGTTAGCGGT-1	0	0.221873	0	0	0	0	0	0	0.158517	0	0	0	0.157148	0	0	Medulla
CCACAATGTACGTCTT-1	0	0.182956	0	0	0.222845	0.161695	0	0	0.141613	0	0	0	0	0	0.151107	Medulla
CTCATTAACGTTGCCC-1	0	0	0	0	0	0	0	0	0	0	0.167636	0	0.170333	0	0	Medulla
ATTAATACTACGCGGG-1	0	0.236569	0.224343	0	0	0	0	0	0	0	0	0	0	0	0.161256	Medulla
CAGCAGTCCAGACTAT-1	0	0.164633	0	0	0	0.252781	0	0	0	0.163556	0	0	0	0.126834	0	Medulla
CGGCTCTAAAGCTGCA-1	0	0.199729	0	0	0	0.188474	0	0	0	0	0	0	0	0.162344	0.151432	Medulla
TTGAGCAGCCCACGGT-1	0	0	0	0	0	0	0	0	0	0	0	0	0	0	0.152533	Medulla
AAGGATCGATCGCTTG-1	0	0.324702	0	0	0	0	0	0	0	0	0	0	0	0.131035	0.281591	Medulla
TGACAGGACAAGTCCA-1	0	0.185425	0	0	0	0	0	0	0.210573	0	0	0	0.129004	0	0	Medulla
TTCGACGGGAAGGGCG-1	0	0	0	0	0	0	0	0	0	0	0	0	0	0.186807	0.122565	Medulla
ATCGACTCTTTCCGTT-1	0	0	0	0	0.226622	0	0	0	0	0	0	0.291565	0	0	0.218009	Medulla
CGGTAGAGGTGCAGGT-1	0	0.258297	0	0	0	0	0	0	0	0	0	0	0	0.153985	0.138008	Medulla
CACCTTGCGAAACTCG-1	0	0.164133	0	0	0	0	0	0	0	0	0	0	0	0	0.131836	Medulla
TAGTCTGTGACGTTGC-1	0	0	0	0	0	0	0	0	0	0	0	0	0	0	0.148573	Medulla
CGTTCAGACCCGCGAA-1	0	0.276906	0	0	0	0	0	0	0	0	0	0	0	0.207726	0.120053	Medulla
AGCCCATACATGTAAG-1	0	0.238355	0	0	0	0	0	0	0	0	0.174152	0	0	0.1418	0	Medulla
TGCGACGGCCGAACGT-1	0	0.153904	0	0	0	0	0	0	0.138245	0	0	0	0.133086	0.128477	0	Medulla
ACTCGCGATCTGACGC-1	0	0	0	0	0.327912	0	0	0	0	0	0	0	0	0.141044	0.152463	Medulla
TCAGTACTGACCCGCG-1	0	0	0	0	0	0	0	0	0.207901	0	0	0	0	0.157326	0.158116	Medulla
GACGGTCCTAGGGTGT-1	0	0	0	0	0	0.169392	0	0	0	0	0	0	0	0.124073	0.128983	Medulla
AGATGAGGGTTGCGAT-1	0	0	0	0	0	0	0	0	0	0	0.155202	0	0.114181	0.180854	0.132563	Medulla
GCCGCACTCCGTTTCA-1	0	0	0	0	0	0	0	0	0	0	0	0	0	0.130667	0.140523	Medulla
CGACTTTGTATAGCCT-1	0	0	0	0	0	0	0	0	0	0	0	0.455433	0	0	0	Medulla
CAGAACTTAGCCCTCT-1	0	0	0	0	0	0	0	0	0.457678	0	0	0	0	0	0	Medulla
CCACCAACTTTACTGT-1	0	0	0	0.487095	0.512905	0	0	0	0	0	0	0	0	0	0	Medulla
GTTAACTATGTTGTCA-1	0	0.371129	0	0	0	0	0	0	0	0	0	0	0	0	0.189216	Medulla
CTGTCAAATGGCTCGG-1	0	0.229081	0	0	0.438855	0	0	0	0	0	0	0	0	0	0	Medulla
TCACAGCAAACTCGAA-1	0	0.215805	0	0	0.438019	0	0	0	0	0	0	0	0	0	0	Medulla
GACGACGATCCGCGTT-1	0	0	0	0	0	0	0	0	0	0.241411	0	0	0	0.320657	0	Medulla
CGACAGTTCGCGTTAT-1	0	0.19367	0	0	0	0.214858	0	0	0	0	0	0	0	0.153632	0	Medulla
TAAACCCAGGAGGGCA-1	0	0	0	0	0	0	0	0	0	0	0	0	0	0	0	Medulla
GGGCGCAGCGTTACTC-1	0	0.255233	0	0	0.431226	0	0	0	0	0	0	0	0	0.151132	0	Medulla
TGGCGACTGCTCCAAA-1	0	0.248942	0	0	0	0	0	0	0	0	0	0	0	0	0	Medulla
AAATTTGCGGGTGTGG-1	0	0.381541	0	0	0	0	0	0	0	0	0	0	0	0.187459	0	Medulla
TACTTGTTAGTAGTCC-1	0	0.311178	0	0	0	0	0	0	0	0	0	0	0	0	0	Medulla
CACTAAAGTTGCCTAT-1	0	0	0	0	0	0	0	0	0.190078	0	0	0	0	0	0	Medulla
ACCCGGAAACTCCCAG-1	0	0	0	0	0	0	0	0	0.171462	0	0	0	0.181381	0	0	Medulla
AAATTGATAGTCCTTT-1	0	0.390566	0	0	0.428002	0	0	0	0	0	0	0	0	0	0	Medulla
TACGAACACGACTTCA-1	0	0	0	0	0.427207	0	0	0	0.177543	0	0	0	0	0.165605	0	Medulla
GACGCTTGCTTCTAAA-1	0	0	0	0	0.425941	0	0	0	0	0	0	0	0	0	0	Medulla
CCTAGGCGTAGCGATC-1	0	0.244033	0	0	0.42492	0	0	0	0	0	0	0	0	0	0.15882	Medulla
TGGGCAATAGTTGGGT-1	0	0	0	0	0	0.365434	0	0	0	0	0	0	0	0.209747	0	Medulla
GCTTCCGTCCCTAGAC-1	0	0.377924	0	0	0.423206	0	0	0	0	0	0	0	0.19887	0	0	Medulla
TTCTAGAAAGTCTTAT-1	0	0.291531	0	0	0	0	0	0	0	0	0	0	0	0	0	Medulla
CTAAATCCTATTCCGG-1	0	0.209802	0	0	0.421937	0	0	0	0	0	0	0	0	0	0.18893	Medulla
CAGAGACGGTCACCCA-1	0	0	0	0	0	0	0	0	0	0.215915	0	0	0	0	0	Medulla
AATAGTCCGTCCCGAC-1	0	0.205607	0	0	0.420786	0	0	0	0	0	0	0	0	0.164773	0	Medulla
AACTAGGCTTGGGTGT-1	0	0.286105	0	0	0	0	0	0	0	0	0	0	0.140481	0.152671	0	Medulla
ATTAATGAACCAGTCG-1	0	0.327533	0	0	0	0.255309	0	0	0	0	0	0	0	0	0	Medulla
TCCCGGGTGTGCTGCT-1	0	0	0	0	0	0	0	0	0	0	0.150141	0	0.149427	0	0	Medulla
AGGAAGCTGTCCGCCG-1	0	0.584224	0	0	0	0	0	0	0	0	0	0	0	0	0	Medulla
TACTGCAATCAATTAC-1	0.161175	0	0	0	0	0	0	0	0	0	0	0	0	0	0.132253	Medulla
GCCATCGATGCTGCAT-1	0	0	0	0	0	0	0	0	0	0	0	0	0	0	0	Medulla
AGGTTGAGGCACGCTT-1	0	0.385366	0	0	0	0.201778	0	0	0	0	0	0	0	0	0	Medulla
TGGAAGGATAAAGATG-1	0	0	0	0	0	0.159225	0	0	0	0	0	0	0	0	0.157528	Medulla
AATGATGCGACTCCTG-1	0	0.38012	0	0	0	0	0	0	0	0	0	0	0	0	0	Medulla
GTGGAGCATGTCGGCC-1	0	0.58978	0	0	0	0	0	0	0	0	0	0	0	0	0	Medulla
CGCCCAGCACGCCTAG-1	0	0	0	0	0	0	0	0	0	0	0	0	0	0	0.209944	Medulla
ACGACTGGTCATACTC-1	0	0	0	0	0.408341	0.314164	0	0	0	0	0	0	0	0	0	Medulla
CTGGCTGGTTGTCAGT-1	0	0.254516	0	0	0	0	0	0	0.178772	0	0	0	0	0.158527	0	Medulla
TTGACAGGAGCTCCCG-1	0	0	0	0	0.406607	0	0	0	0	0.195789	0.154093	0	0	0	0	Medulla
AGAGAACCGTCTAGGA-1	0	0.356274	0	0	0	0	0	0	0	0	0	0	0	0	0	Medulla
ATCTGGTTAAGACTGT-1	0	0.221299	0	0	0	0.196388	0	0	0	0	0	0	0	0	0	Medulla
ATAATTAGCTAAGTAG-1	0	0	0	0	0.405037	0	0	0	0	0	0	0	0	0.391033	0	Medulla
TAGCTAGAAGGCATGA-1	0	0.185512	0	0	0.404287	0.21949	0	0	0	0	0	0	0	0	0	Medulla
TCGCTCGATATATTCC-1	0	0	0	0	0	0	0	0	0	0	0	0	0	0	0.197667	Medulla
TTGCTGAAGGAACCAC-1	0	0	0	0	0	0	0	0	0.175247	0	0	0	0	0.167792	0	Medulla
CTTTAGGAACACTGTT-1	0	0	0.246127	0	0.398905	0	0.170559	0	0	0	0	0	0	0	0	Medulla
AGCACACGTTTAGACT-1	0	0.206782	0	0	0	0	0	0	0	0	0.174432	0	0	0.220189	0	Medulla
CGTAGCGAATTGTCAG-1	0	0.402688	0	0	0	0	0	0	0	0	0	0	0	0.199105	0	Medulla
ACCTCCGTTATTCACC-1	0	0	0	0	0.397786	0.173503	0	0	0	0	0	0	0	0	0.170982	Medulla
ATTGTACAACTCGGCT-1	0	0.387459	0	0	0	0	0	0	0	0	0	0	0	0	0	Medulla
TTACGGATGGTTCGAG-1	0	0.237641	0	0	0.396772	0	0	0	0	0	0	0	0	0.165542	0	Medulla
TATGTCTCATTGTGCC-1	0	0.209797	0	0	0.396568	0	0.176112	0	0	0	0	0	0	0	0	Medulla
TTACTCTGGTACGTAC-1	0	0	0	0	0	0	0	0	0	0	0	0	0	0	0.196753	Medulla
GTTGGATTTGCGTTGG-1	0	0	0	0	0	0	0	0	0	0	0	0	0	0	0	Medulla
AACCTGTCACGGAATT-1	0	0.432329	0	0	0	0	0	0	0	0	0	0	0.1734	0	0	Medulla
GTGACGAGGGTGACCC-1	0	0	0	0	0	0	0	0	0	0	0	0	0	0	0	Medulla
TTCCAATCTGGCTATC-1	0	0.606237	0	0	0	0	0	0	0	0	0	0	0	0	0	Medulla
CTAAATCCGGTGTACA-1	0	0.189647	0.215551	0.201304	0.393498	0	0	0	0	0	0	0	0	0	0	Medulla
GGGTCGTGGCAAGTGT-1	0	0.376705	0	0	0	0	0	0	0	0	0	0	0	0	0	Medulla
GCTCAATCCGTTTATT-1	0	0.245255	0	0	0.386075	0	0	0	0	0	0	0	0	0.213476	0.155195	Medulla
CGACTCAGGATGTTAT-1	0	0.202728	0.21701	0	0	0	0	0	0	0	0	0	0	0	0.196619	Medulla
TTCTTAGTGGCTCAGA-1	0	0	0.139244	0	0.378963	0	0	0	0	0	0	0	0	0	0.16552	Medulla
ACTATCCAGGGCATGG-1	0	0.298541	0	0	0.377989	0	0	0	0	0	0	0	0	0	0.32347	Medulla
ATAGTTCCACCCACTC-1	0	0.287768	0	0	0.376455	0.335777	0	0	0	0	0	0	0	0	0	Medulla
ATCACTTCATCCTCGC-1	0	0.169571	0	0	0	0	0	0	0	0	0	0	0	0.154541	0.152256	Medulla
TGATTTATTAGCTGTG-1	0	0.285086	0.186023	0	0.37249	0	0	0	0	0	0	0	0	0	0.1564	Medulla
GACTAAGATCATGCAC-1	0	0.280618	0	0	0	0.348613	0	0	0	0	0	0	0	0	0	Medulla
TCCGGTTCGTCCGGTC-1	0	0.264891	0	0	0.369177	0.365932	0	0	0	0	0	0	0	0	0	Medulla
ATTTACAGTTTACTGG-1	0	0	0	0	0.368559	0	0	0	0	0	0	0	0	0.207362	0.424079	Medulla
TGGTTCAACGGGTAAT-1	0	0	0	0	0	0.639144	0	0	0	0	0	0	0	0	0	Medulla
GTATAGGACTCAGTAG-1	0	0.493426	0	0	0	0	0	0	0	0	0	0	0	0	0.145921	Medulla
GCGAGGCCCGAGCAGA-1	0	0.641507	0	0	0.358493	0	0	0	0	0	0	0	0	0	0	Medulla
AGTCTCACAAGACTAC-1	0	0	0.194558	0	0.355356	0	0	0	0	0	0	0	0	0.136578	0.129804	Medulla
CACGTCGGCAACCTCT-1	0	0	0	0	0.353931	0.646069	0	0	0	0	0	0	0	0	0	Medulla
GTTTCTGCAGTCTCCC-1	0	0	0	0	0.353099	0	0	0	0	0	0	0	0	0	0	Medulla
CGTGTGTTAAACCCTG-1	0	0.466476	0	0	0.351598	0	0	0	0	0	0	0	0	0	0.181926	Medulla
TACCTCAGTTGTCTGT-1	0	0	0	0	0.350011	0.398423	0	0	0	0	0	0	0	0	0.251565	Medulla
ACGTTCGTTCAGGAAA-1	0	0.300875	0	0	0.348931	0.350195	0	0	0	0	0	0	0	0	0	Medulla
CGTCTGGAAGGGCCCG-1	0	0	0.176898	0	0.347335	0	0	0	0	0	0	0	0	0	0.193662	Medulla
GGGCTCATCGAACCCA-1	0	0.333686	0	0	0	0	0	0	0.158969	0	0	0	0	0	0.161553	Medulla
AACTGGGTCCCGACGT-1	0	0.314921	0	0	0.342654	0.342425	0	0	0	0	0	0	0	0	0	Medulla
GCTTACGTAGTTAGTA-1	0	0.235566	0	0	0.340811	0	0	0	0	0	0	0	0	0	0.423622	Medulla
TAATTAGGACATCCGT-1	0	0	0	0	0.340238	0	0	0	0.215501	0	0	0	0	0	0.285011	Medulla
ATAAGTAGGATTCAGA-1	0	0.18578	0	0	0.339324	0	0	0	0	0	0	0	0	0.20059	0.274307	Medulla
GCTAGCGATAGGTCTT-1	0	0.34674	0	0	0	0.314622	0	0	0	0	0	0	0	0	0	Medulla
CAGCCGGGCCCTCTAT-1	0	0.25652	0	0	0.338061	0	0	0	0	0	0	0	0	0	0.234579	Medulla
CACCCAAATCTTATGT-1	0	0	0	0	0	0	0	0	0	0	0	0	0	0	0.197272	Medulla
GGCAAAGGCGCCAATA-1	0	0	0	0	0.335929	0	0	0	0	0	0	0	0.140016	0	0.153095	Medulla
GAAGCGTGAGGAATTT-1	0	0.6647	0	0	0.3353	0	0	0	0	0	0	0	0	0	0	Medulla
AAGTTCGGCCAACAGG-1	0	0	0	0	0	0.319391	0	0	0	0	0	0	0	0.173573	0	Medulla
TATCCATATCATGCGA-1	0	0	0	0.155644	0.330162	0	0	0	0	0	0	0	0	0.185903	0.160841	Medulla
AAGTGCGTTAGAATCT-1	0.142232	0	0	0	0.325894	0	0	0	0	0	0	0	0	0	0.161681	Medulla
AGAACGTGGTACATTC-1	0	0	0	0	0.324059	0	0	0	0	0	0	0	0	0	0	Medulla
CACCTAATCAGTTTAC-1	0	0	0	0	0.314558	0	0	0	0	0	0	0	0	0	0.354168	Medulla
CTAGTGAAGGACAGGA-1	0	0.169107	0	0	0	0.323504	0	0	0.193143	0	0	0	0	0	0	Medulla
ATACGGGTTTCGATTG-1	0	0	0	0	0.313485	0.291214	0	0	0	0	0	0	0	0	0	Medulla
CGCTCTCCGTAGATTA-1	0	0.347483	0.184299	0	0	0	0	0	0	0	0	0	0	0	0.155831	Medulla
TTCTTGCTAGCATCTC-1	0	0.397504	0	0	0.312279	0	0	0	0	0	0	0	0	0	0.290216	Medulla
GAATAGCCCTGCGGTC-1	0	0	0	0	0	0	0	0	0	0	0	0	0	0.185533	0.15051	Medulla
GCCCGTAATACCTTCT-1	0	0	0.198247	0	0	0.297681	0	0	0	0	0	0	0	0	0	Medulla
GGACACAAGTTTACAC-1	0	0.279909	0	0	0.305418	0	0	0	0.188131	0	0	0	0	0	0.226542	Medulla
ACCACCAATGTAACAA-1	0	0	0.134192	0	0.303245	0	0	0	0	0	0	0	0	0.186042	0.175757	Medulla
CCATAAACAACCCGAC-1	0	0.286469	0	0	0	0.412011	0	0	0	0	0	0	0	0	0	Medulla
TTGGGACACTGCCCGC-1	0	0.323736	0.173294	0	0.300486	0	0	0	0	0	0	0	0	0	0.202484	Medulla
ACTGCCGTCGTAACTC-1	0	0.707706	0	0	0	0	0	0	0	0	0	0	0	0	0	Medulla
CCTTCAGTTAAAGTGA-1	0	0.1949	0	0	0.292194	0	0	0	0	0	0	0	0	0.17713	0.178959	Medulla
CTTGCCCAGGCTCTAC-1	0	0	0	0	0.291994	0	0	0	0	0	0	0	0	0	0	Medulla
ATAAGTAGGGCGACTC-1	0	0.383287	0	0	0.290771	0.325942	0	0	0	0	0	0	0	0	0	Medulla
GGTATAGTGACACATA-1	0	0.312347	0	0	0.29014	0	0	0	0	0	0	0	0	0	0.20437	Medulla
AATGACAGCAATGTCT-1	0	0.328704	0	0	0.289692	0	0	0	0	0	0	0	0	0	0.146033	Medulla
GGTCTGAGAATCTGGA-1	0	0.340898	0	0	0.289087	0	0	0	0	0	0	0	0	0	0.164969	Medulla
ACTTCGCCATACGCAC-1	0	0.491095	0	0	0.287676	0	0	0	0	0	0	0	0	0	0.221229	Medulla
ATGGAACCTTTGCACA-1	0	0.713515	0	0	0	0	0	0	0	0	0	0	0	0	0	Medulla
TATCGATCTATGCATA-1	0	0	0	0	0.285964	0	0	0	0	0	0	0	0	0.162516	0.134658	Medulla
GCGGCTCTGACGTACC-1	0	0	0	0	0.285032	0.326483	0	0	0	0	0	0	0	0	0	Medulla
GCCGAAATTCCTACGT-1	0	0	0	0	0.283523	0.396251	0	0	0	0	0	0	0	0	0	Medulla
TATTCCTCCGCCCACT-1	0	0	0	0	0.282503	0	0	0	0	0	0	0	0	0	0.341767	Medulla
GAGTTGATGGCAATTT-1	0	0.15899	0	0	0.282227	0	0	0	0.193917	0	0	0	0	0.22401	0.140855	Medulla
ACGAGTACGGATGCCC-1	0	0.406143	0	0	0.281769	0	0	0	0	0	0	0	0	0	0.312088	Medulla
CACTCAGCTCTTGAGG-1	0	0	0.184777	0	0	0	0	0	0	0	0	0	0.144227	0	0.157363	Medulla
CGTGCATTGTCGACGC-1	0	0	0	0	0.280382	0	0	0	0	0	0.176847	0	0	0	0.171757	Medulla
TTGTAATCCGTACTCG-1	0	0	0	0	0.279624	0	0	0	0	0	0	0	0	0	0.20659	Medulla
TGATCCCAGCATTAGT-1	0	0.334387	0	0	0	0	0	0	0	0	0.208897	0	0	0	0.177752	Medulla
CTAGTATTCGGAATTA-1	0	0.419112	0	0	0.278238	0.30265	0	0	0	0	0	0	0	0	0	Medulla
GTGTGAATAACTTAGG-1	0	0	0	0	0.277417	0	0	0	0	0	0	0	0	0	0	Medulla
TTGCCCTGATCACGGG-1	0	0.285937	0	0	0.276744	0	0	0	0	0	0	0	0	0.130861	0.153802	Medulla
TCATCCCAGAGGGTGG-1	0	0.346059	0	0	0.275839	0	0	0	0	0	0.193961	0	0	0	0.184141	Medulla
CTCCGCCCACATGAGG-1	0	0	0	0	0	0.265776	0	0	0	0	0	0	0	0	0.181295	Medulla
CTGTAGTGAGGATCGA-1	0	0	0	0	0	0	0	0	0.287294	0	0	0	0	0	0.165828	Medulla
GTTCGACAATTGTATA-1	0	0.294679	0.186606	0	0	0	0	0	0	0	0	0	0	0	0.251127	Medulla
GGGAGAACTCACAGTA-1	0	0.320153	0	0	0	0	0	0	0	0	0	0	0	0	0.413989	Medulla
TGAACAAGCAGGGACT-1	0	0.196872	0.170219	0	0.264667	0	0	0	0	0	0.208961	0	0	0	0.159281	Medulla
ACACCTTAAGTAGGGC-1	0	0.26169	0	0	0.263852	0	0	0	0	0	0	0	0	0	0.213255	Medulla
GTTGCACGGAGTTTCG-1	0	0.375876	0	0	0.260505	0	0	0	0	0	0	0	0	0	0.175881	Medulla
ATGCCGGTCTTGCATA-1	0	0	0	0	0.260112	0	0	0	0	0	0	0	0	0	0	Medulla
AGGACGACCCATTAGA-1	0	0.34825	0	0	0	0	0	0	0	0	0	0	0	0	0.180897	Medulla
TCTATCGGTCGCAACA-1	0	0.441703	0	0	0	0	0	0	0.148676	0	0	0	0	0	0.150977	Medulla
AAGTGCTTCTCTATTG-1	0	0.252706	0	0	0.258326	0	0	0	0.180589	0	0	0	0	0	0.308379	Medulla
GTAAGTAGGGTATACC-1	0	0.398403	0	0	0.25772	0	0	0	0	0	0	0	0	0.158134	0.185742	Medulla
GGTCGGCCAGGAGCTT-1	0	0	0	0	0.257305	0	0	0	0	0	0	0	0	0	0.210937	Medulla
AGTTAAGTCAACCGCT-1	0	0.224072	0	0.236073	0	0	0	0	0	0	0	0	0	0	0.134891	Medulla
CCGGGCTAAGAATTTC-1	0	0	0	0	0	0	0	0	0.153568	0	0	0	0	0	0.190563	Medulla
ACACGGGAACTTAGGG-1	0	0.221876	0	0	0.253928	0	0	0	0	0	0	0	0.168245	0	0.136253	Medulla
CCTTCTTGATCCAGTG-1	0	0.269916	0	0	0.253615	0	0	0	0	0	0	0	0.166851	0	0.309618	Medulla
ACTCTTCAGCTCCCGC-1	0	0.436833	0	0	0.252815	0.310352	0	0	0	0	0	0	0	0	0	Medulla
AGTCAACACCACCATC-1	0	0.310441	0	0	0.249481	0	0	0	0	0	0	0	0	0	0.250247	Medulla
GCGGCAAAGTATTGCC-1	0	0.469573	0	0	0.248543	0	0	0	0	0	0	0	0	0	0.281884	Medulla
GCCGGGTTAGGGTCGC-1	0	0	0	0	0	0	0	0	0	0	0	0	0	0	0.158425	Medulla
CATAGTCCACAAGAAC-1	0	0.201069	0.159925	0	0	0	0	0	0	0	0	0	0.132493	0.125139	0.133314	Medulla
TTAATCAGTACGTCAG-1	0	0.18436	0	0	0	0.331899	0	0	0	0	0	0	0	0	0.236237	Medulla
ACCCGGATGACGCATC-1	0	0.283147	0	0	0.247467	0	0	0	0	0	0	0	0	0	0.260025	Medulla
TGCGAGAATATTACCC-1	0	0.270138	0	0	0	0.30862	0	0	0.174057	0	0	0	0	0	0	Medulla
CGTACCTGATAGGCCT-1	0	0.361806	0	0	0	0.392038	0	0	0	0	0	0	0	0	0	Medulla
CTCGGGTTCTCTGGCC-1	0	0.279986	0	0	0	0	0	0	0	0	0	0	0	0.148575	0.167577	Medulla
ACCGCGGTGGAAGTCG-1	0	0.289617	0	0	0.243075	0.467308	0	0	0	0	0	0	0	0	0	Medulla
ACATAATAAGGCGGTG-1	0	0	0	0	0.242661	0.338102	0	0	0	0	0	0	0	0	0	Medulla
GATCCCTTTATACTGC-1	0	0	0	0	0.240737	0	0	0	0.163203	0	0	0	0	0	0.253301	Medulla
CATTATCCCATTAACG-1	0	0.276595	0.192366	0	0	0.290767	0	0	0	0	0	0	0	0	0	Medulla
GCAGATCCATAAGACT-1	0	0.254324	0	0	0.240042	0.326072	0.179562	0	0	0	0	0	0	0	0	Medulla
TGTGACTACGCCAGTC-1	0	0	0	0	0	0	0	0	0	0	0	0	0.164356	0	0	Medulla
CGGTTATCCAACAGTG-1	0	0.236273	0.163176	0	0.238472	0	0	0	0	0	0	0	0	0.161377	0.200701	Medulla
AACGTACTGTGGGTAC-1	0	0.289299	0.151785	0	0	0	0	0	0	0	0	0	0	0.169517	0.151051	Medulla
TCGTATAGTGCAATTA-1	0	0.238033	0.15575	0	0.238275	0	0	0	0	0	0	0	0.118213	0.114418	0.13531	Medulla
AGCGCGGGTGCCAATG-1	0	0	0	0	0	0	0	0	0	0	0	0	0	0.172573	0.208929	Medulla
TCATCGATGGTCCCAA-1	0	0	0	0	0	0	0	0	0	0	0.172925	0	0.162672	0	0.251007	Medulla
AGGTTTCACACACCTT-1	0	0	0	0	0	0	0	0	0	0	0	0	0	0.163766	0.154498	Medulla
CCTGAGAATAAATGCA-1	0	0	0	0.200229	0.233847	0	0	0	0	0	0	0	0.229938	0	0.142679	Medulla
TCAATACGCCGTCATG-1	0	0.23896	0	0	0.232117	0	0	0	0	0	0	0	0	0.306348	0.222574	Medulla
CGAGCTGGGCTTTAGG-1	0	0	0	0	0.231806	0	0	0	0	0	0	0	0	0	0.302008	Medulla
ATGCACTACCGCATTG-1	0	0	0	0	0.230523	0	0	0	0	0	0	0	0	0.161033	0.300796	Medulla
CTGCCAAGGTTGGAAG-1	0	0	0	0	0.229654	0	0	0	0.156415	0	0	0	0	0	0.163925	Medulla
GGGCGGGTTCCCTACG-1	0	0.263121	0	0	0	0.331383	0	0	0	0	0	0	0	0.177089	0	Medulla
TGGGCCACAAGAGCGC-1	0	0	0.191722	0	0.228346	0	0	0	0	0	0	0	0	0	0.257048	Medulla
ACGGGCGTATGCGACA-1	0	0	0.140741	0	0.228337	0	0	0	0	0	0.148552	0	0.134974	0.191023	0.156374	Medulla
GGGACAGAGTTACTCC-1	0	0	0	0	0.228106	0	0	0	0	0	0	0	0	0.187807	0	Medulla
TTCGTAATCCCAGCGG-1	0	0.290372	0.156112	0	0.227723	0	0	0	0	0	0.169693	0	0	0	0.156099	Medulla
TCCCAAAGACGAAGGA-1	0	0.396673	0.206577	0	0	0	0	0	0	0	0	0	0	0	0.169997	Medulla
ATTTGTTCCAGGGCTC-1	0	0.571161	0	0	0.225927	0	0	0	0	0	0	0	0	0	0.202912	Medulla
CTGAAAGAGATCCGAC-1	0	0.350767	0	0	0.225272	0	0	0	0	0	0	0	0.190707	0	0.233254	Medulla
CGCTGTGACGCCGCAC-1	0	0	0.141013	0	0	0	0	0	0	0	0	0	0.144949	0.149211	0.163682	Medulla
TCCCGTCGCGTCATAG-1	0	0	0	0	0	0	0	0	0	0	0	0	0.139452	0	0.159852	Medulla
ACGCATTCGTGAGTAC-1	0	0	0.146769	0	0.223799	0	0	0	0	0	0	0	0	0	0.317262	Medulla
ATATCGGTAGGGAGAT-1	0	0	0.2407	0	0.221717	0	0	0	0	0	0	0	0	0	0.2224	Medulla
TGCCTAAATTTAATAG-1	0	0	0	0	0	0.193075	0	0	0	0	0	0	0	0.14152	0.130988	Medulla
ACACAAAGACGGGTGG-1	0	0.321067	0	0	0.217554	0.461379	0	0	0	0	0	0	0	0	0	Medulla
AGGACAGTCGAATCCC-1	0	0	0	0	0.215462	0	0	0	0	0	0	0	0.234483	0	0	Medulla
ATACGAAGGCTTTCCA-1	0	0	0	0	0	0	0	0	0	0	0	0	0	0	0.333855	Medulla
GAGTATACCCTAATCA-1	0	0.476581	0	0	0	0	0	0	0	0	0	0	0	0.163803	0.144363	Medulla
GTGATTCGCCGCTCAA-1	0	0.216915	0.153447	0	0.213775	0	0	0	0	0	0	0	0	0	0.415863	Medulla
GGGCGTCCACTGGCTC-1	0	0.278328	0	0	0.212919	0	0	0	0	0	0	0	0	0.165324	0.156279	Medulla
AGGGTGCCGTTCTTTA-1	0	0.412411	0	0	0	0	0	0	0	0	0	0	0	0	0.375077	Medulla
CTTGCAACCGCCTCCT-1	0	0.262815	0.127003	0.169898	0	0	0	0	0	0	0	0	0	0.117615	0.111223	Medulla
TTAACTTCAGGTAGGA-1	0	0	0.189427	0	0	0	0	0	0	0	0.164166	0	0	0	0.14765	Medulla
CGAGAGATGTGAACCT-1	0	0	0.13084	0	0	0	0	0	0	0	0	0	0.130857	0	0.155912	Medulla
TCTAGGTGGCGACGCT-1	0	0.261516	0.216189	0	0	0	0	0	0	0	0.1617	0	0	0	0.150778	Medulla
TCTTAGAGCTCCAATT-1	0	0.223693	0	0	0	0	0	0	0.170448	0	0	0	0	0	0.397399	Medulla
TATCCAATTGGTTATC-1	0	0	0	0	0	0.412536	0	0	0	0	0	0	0.170032	0	0	Medulla
GCACAAACGAGGCGTG-1	0	0	0	0	0	0	0	0	0	0	0	0	0	0	0.15441	Medulla
GTTACAATTGGTGACG-1	0	0.255177	0	0	0	0	0	0	0	0	0	0	0	0	0.538123	Medulla
CCTCTGGCCTAGACGG-1	0	0.204244	0	0	0.204911	0.294982	0	0	0	0	0	0	0	0	0.13912	Medulla
ACGAGATATTTGCTTA-1	0	0.370781	0	0	0.204888	0	0	0	0	0	0	0	0.147745	0	0.276586	Medulla
TTATATTTGGCAATCC-1	0	0.223696	0	0	0	0	0	0	0.211707	0	0	0	0	0	0.360216	Medulla
ATATTCAGTTAAACCT-1	0	0	0	0	0	0.127384	0	0	0	0	0	0	0.133743	0	0.13481	Medulla
GGTGGAGGTTGATACG-1	0	0.466821	0	0	0	0	0	0	0	0	0	0	0	0	0.182162	Medulla
CTTTGGCTTTAGTAAA-1	0	0.404592	0	0	0	0	0	0	0	0	0	0	0	0.220894	0.171262	Medulla
AGGCCCATTGTACAGG-1	0	0.176063	0	0	0	0.348665	0.138117	0	0	0	0	0	0	0	0	Medulla
AAGGCAGGCTGTCTCC-1	0	0	0	0	0	0	0	0	0.197384	0	0	0	0	0	0.35072	Medulla
GGTGCTGGTACACATT-1	0	0	0	0	0	0	0	0	0.195602	0	0	0	0	0	0.383832	Medulla
AGATCTCAGGTGTGAT-1	0	0.483213	0	0	0	0	0	0	0	0	0	0	0	0	0.148382	Medulla
CCTGAATATTTACATA-1	0	0.599456	0	0	0	0	0	0	0	0	0	0	0	0	0.201272	Medulla
CAGTCTGTATACTGGG-1	0	0.465676	0	0	0	0	0	0	0	0	0	0	0	0.184015	0.152885	Medulla
CGAGGGACTGCGGTCG-1	0	0.497235	0	0	0	0	0	0	0	0.136668	0	0	0	0	0.168864	Medulla
GCAGCACACAGCCCAG-1	0	0	0	0	0	0	0	0	0	0	0	0.2245	0	0	0.383975	Medulla
CCGTGTTAAATTCCAT-1	0	0	0	0	0	0	0	0	0.182446	0	0	0	0	0	0.33231	Medulla
TTGATGCCGCTCGTCG-1	0	0.418101	0	0	0	0	0	0	0.184914	0	0	0	0	0	0.201694	Medulla
GTTACTTTGGGCCTAG-1	0	0.377251	0.168804	0	0	0	0	0	0	0	0	0	0	0	0.258703	Medulla
CATCATCTACCCGGAC-1	0	0	0	0	0	0	0	0	0.150787	0	0.131384	0	0	0	0.190149	Medulla
TTCCGCAGAGAAATAT-1	0	0	0	0	0	0.23996	0	0	0	0	0	0	0.148912	0	0.141861	Medulla
GCGACATGTAAACATC-1	0	0.360626	0	0	0	0.156845	0	0	0	0	0	0	0	0	0.147162	Medulla
AATAGCTACCGCGTGC-1	0	0.487062	0.158398	0	0	0	0	0	0	0	0	0	0	0	0.161351	Medulla
GTAGCCAAACATGGGA-1	0	0.198635	0	0	0	0.312549	0	0	0	0.147061	0	0	0	0.151493	0	Medulla
GCATTCAAGGCAACGC-1	0	0.260214	0.176376	0	0	0	0	0	0	0	0	0	0.164604	0	0.209344	Medulla
ACTTTCCTATAGCTTC-1	0	0	0	0	0	0	0	0	0	0	0	0	0	0	0.435505	Medulla
GTTCCAGTCTGACCAT-1	0	0	0.170682	0	0	0.155685	0	0	0	0	0	0	0	0	0.182893	Medulla
ACGCTAGTGATACACT-1	0	0.331925	0	0	0	0	0	0	0	0	0.162374	0	0	0	0.137608	Medulla
GTGGAACCTACATGCG-1	0	0	0	0	0	0.170257	0	0	0	0	0	0	0	0	0.172288	Medulla
TTGACCATGTTCTCCG-1	0	0.476306	0	0	0	0.337398	0	0	0	0	0	0	0	0	0	Medulla
CCCGACCATAGTCCGC-1	0	0	0	0	0	0	0	0	0	0	0	0	0	0	0.54792	Medulla
ATGTGAAAGCCTAATG-1	0	0	0	0	0	0	0	0	0	0	0	0	0	0.161939	0.211957	Medulla
TGTCGTTATCACATAT-1	0	0.209185	0.136022	0	0	0	0	0	0	0	0	0	0.170056	0.172831	0.126258	Medulla
GGGTGACACCTTAACT-1	0	0	0	0	0	0	0	0	0	0	0	0	0	0	0	Medulla
ATAAGTTACCGCGACG-1	0	0	0	0	0	0	0	0	0	0	0	0	0.19305	0	0	Medulla
GGCGCATGAATTGATG-1	0	0.581244	0	0	0	0	0	0	0	0	0	0	0	0	0.235681	Medulla
AATTCATAAGGGATCT-1	0	0.294783	0	0.137464	0	0	0	0	0	0	0	0	0	0.220507	0.164239	Medulla
CCTACATTCACAGACG-1	0	0	0	0	0	0	0	0	0	0	0	0	0	0	0.227426	Medulla
TTGACTACCATATGGT-1	0	0	0	0	0	0.3332	0	0	0	0	0	0	0	0	0	Medulla
CATCTAGTGAAGGGAA-1	0	0.547392	0	0	0	0	0	0	0	0	0	0	0	0	0.270531	Medulla
ATCGCACGCCGGGAGA-1	0	0.613285	0	0	0	0	0	0	0	0	0	0	0	0	0.205023	Medulla
TGGCAGCAGTAATAGT-1	0	0	0.150287	0	0	0	0	0	0	0	0	0	0	0.166125	0.140236	Medulla
GGATTTCACTTCTATA-1	0	0	0	0	0	0	0	0	0	0	0	0	0	0	0.235051	Medulla
CGGTGCAGATAGAACG-1	0	0.207086	0	0	0	0.211507	0	0	0	0	0	0	0.180979	0	0	Medulla
AGCTCTTTACTCAGTT-1	0	0	0	0	0	0	0	0	0	0	0	0	0	0	0.435914	Medulla
GATCCTCTTGCGCTTA-1	0	0	0	0	0	0	0	0	0.201484	0	0	0	0	0	0.243832	Medulla
TCCAGATGTACGCCAA-1	0.143352	0.230486	0	0	0	0	0	0	0.266999	0	0	0	0	0.181428	0	Medulla
CAATAAACCTTGGCCC-1	0	0.619272	0	0	0	0	0	0	0	0	0	0	0	0	0.2033	Medulla
GACAACGACCATTGAA-1	0	0.206426	0.283384	0	0	0.333471	0	0	0	0	0	0	0	0	0	Medulla
CTTCTGGGCGTACCTA-1	0	0	0.169964	0	0	0	0	0	0	0	0	0	0	0	0.227331	Medulla
CCATACCTTTACTTGT-1	0	0	0.165468	0	0	0	0	0	0	0	0	0	0	0	0.272978	Medulla
CATGCGTTAGACAGAA-1	0.149066	0.163365	0.268423	0	0	0.245145	0	0	0	0	0	0	0	0	0	Medulla
CGCGCAAATGTCCAGA-1	0	0	0	0.188341	0	0	0	0	0.204312	0	0	0	0	0	0	Medulla
TCTTACCGGAACTCGT-1	0	0	0	0	0	0	0	0	0	0	0	0	0	0	0.343472	Medulla
TCTTTCTCTTAAGGAG-1	0	0.227024	0	0	0	0	0	0	0	0	0.120022	0	0	0.177871	0.121553	Medulla
GCTTATGAAGCAGGAA-1	0	0	0	0	0	0.142928	0.158118	0	0.153194	0	0	0	0	0	0	Medulla
GTGGAGTCGGCGGTTG-1	0	0.274201	0	0	0	0	0	0	0	0	0	0	0	0.145454	0.162783	Medulla
AGGCAGGGAGCGTACT-1	0	0.538137	0	0	0	0	0	0	0	0	0	0	0	0	0.29143	Medulla
TGATTCGTCTATCACT-1	0	0	0	0	0	0.22489	0	0	0	0	0	0	0	0.163	0	Medulla
TTGAATATGGACTTTC-1	0	0.544209	0	0	0	0	0	0	0	0.142783	0	0	0	0	0.142998	Medulla
AGATCGTGCATAAGAT-1	0	0.296018	0	0	0	0	0	0	0.204723	0	0	0	0	0.160937	0.169317	Medulla
TGGTCTGTTGGGCGTA-1	0.123223	0.379887	0	0	0	0	0	0	0.130384	0	0	0	0	0	0.198762	Medulla
CCTGGCTAGACCCGCC-1	0	0	0.153771	0	0	0	0	0	0.194561	0	0	0	0.131621	0.139763	0	Medulla
TCGCCGGTCGATCCGT-1	0	0	0	0	0	0	0	0	0	0	0	0	0.165653	0	0	Medulla
CTCGCCGAATGTAGGG-1	0	0.205549	0.142569	0	0	0	0	0	0.141536	0	0	0	0	0.202402	0.141284	Medulla
CGGGCCTTCTTTGTAA-1	0	0.243213	0	0	0	0	0	0	0	0.216158	0	0	0	0	0.375301	Medulla
ATGCCAATCGCTCTGC-1	0	0	0.206869	0.216391	0	0	0	0	0	0	0	0	0	0	0.179663	Medulla
TTGCATGCTGATCACG-1	0	0.201566	0	0	0	0.251537	0	0	0	0	0.165063	0	0	0	0.217356	Medulla
AGACTGTTACCGGGTC-1	0	0.557559	0	0	0	0	0	0	0	0	0	0	0	0	0.278173	Medulla
CAGACCTGTAAGTGTT-1	0	0	0.159947	0	0	0	0	0	0	0	0	0	0	0.16355	0.23227	Medulla
GATTCCGCGTTTCCGT-1	0	0.485761	0	0	0	0	0	0	0	0	0	0	0	0.146729	0.205427	Medulla
CGAAACATAGATGGCA-1	0	0.261817	0.121935	0	0	0	0	0	0	0	0.15815	0	0.136748	0	0.159306	Medulla
TAGAATTAAGGGCAAC-1	0	0	0.156137	0	0	0	0	0	0	0	0	0	0.162463	0.181282	0	Medulla
ACTGCGGACACACCGT-1	0	0.394122	0.141378	0.165939	0	0	0	0	0	0	0	0	0.137113	0	0	Medulla
GACCGTGCTGACGGTG-1	0	0.27265	0	0	0	0	0	0	0.132927	0	0	0	0	0.145844	0.13491	Medulla
GTCTATCTGAGTTTCT-1	0	0	0	0	0	0.192818	0	0	0	0	0	0	0	0	0	Medulla
TCGCTGTGCGTAAATC-1	0.126381	0.427697	0	0	0	0	0	0	0.158563	0	0	0	0	0.127059	0	Medulla
GGCATATCGGTTCTGC-1	0	0.321134	0.148615	0	0	0	0	0	0	0	0	0	0	0.148659	0.221514	Medulla
TGGCTTTGGGTAGACA-1	0	0	0	0	0	0	0	0	0	0	0	0	0	0.158305	0.299494	Medulla
ATGACTATCAGCTGTG-1	0	0	0	0	0	0	0	0	0	0	0	0	0	0.128425	0.251879	Medulla
ACTGTAGCACTTTGGA-1	0	0.206019	0.175192	0.234321	0	0	0	0	0	0	0	0	0	0.225576	0	Medulla
GTCTCAAGGCCCGGCT-1	0	0	0	0	0	0	0	0	0	0	0	0	0	0.18075	0.180481	Medulla
CTGAATTTATTGCCAG-1	0	0	0	0.149086	0	0	0	0	0	0	0	0	0	0	0.334727	Medulla
TGTAGTGATCTATAAT-1	0	0	0	0	0	0	0	0	0	0	0.0970934	0	0.16615	0.173426	0.124958	Medulla
CTAGGTTCGGACGTGA-1	0	0	0	0.304826	0	0	0	0	0	0	0	0	0.160503	0.21768	0	Medulla
TAAGCGCGAATCAAAT-1	0	0	0	0.250191	0	0	0	0	0	0	0	0	0	0	0	Medulla
CAGCTCACTGAGACAT-1	0	0	0.153065	0	0	0.14578	0	0	0	0	0	0	0	0	0.176821	Medulla
TACGATGTTGATCATC-1	0	0.368449	0	0	0	0	0	0	0	0	0	0	0	0.169605	0.163637	Medulla
TAACTCATCCGCGCGG-1	0	0.32195	0	0	0	0	0	0	0	0	0	0	0.167891	0	0.166841	Medulla
CCATGTTCATCTATAT-1	0	0.488366	0	0	0	0	0	0	0	0	0	0	0	0.173464	0.184711	Medulla
AAAGTAGCATTGCTCA-1	0	0.298692	0	0.256015	0	0	0	0	0	0	0	0	0	0.152203	0.141247	Medulla
CCTCACCTGAGGGAGC-1	0	0.341927	0.176544	0	0	0	0	0	0	0	0	0	0	0.13816	0.192855	Medulla
ACGATCATACATAGAG-1	0	0	0	0	0	0.160956	0	0	0	0	0	0	0	0.149889	0.271963	Medulla
CCACGGTGCCCGGTAG-1	0.1313	0	0	0	0	0	0	0	0	0	0	0	0	0	0.185568	Medulla
CCACTATCCGGGTCAC-1	0	0.185353	0.221161	0	0	0	0	0	0	0	0.149763	0	0.158853	0	0.136062	Medulla
CATTATGCTTGTTGTG-1	0	0.220311	0	0	0	0.292364	0	0	0	0	0	0	0.150365	0	0	Medulla
TTGAGCGCCACGTGAT-1	0	0	0	0	0	0	0	0	0	0	0	0	0	0.140875	0.174864	Medulla
ATAGGTTGGGCAGATG-1	0	0	0	0	0	0	0	0	0	0	0	0	0	0.157059	0.428688	Medulla
CTAGTTGGGCCCGGTA-1	0	0.617424	0	0	0	0	0	0	0	0	0	0	0	0	0.244818	Medulla
GTATCTCAGTCTTGAC-1	0	0.450635	0	0	0	0	0	0	0	0	0	0	0	0.232435	0.180684	Medulla
TAGCTAGTGATGATGG-1	0	0.3712	0	0.144405	0	0	0	0	0	0	0	0	0	0.149161	0.199276	Medulla
GTCACAAAGTTTCCAA-1	0	0	0	0.333678	0	0	0	0	0	0	0	0	0	0.165086	0.130525	Medulla
GGTCGGTCGTCCACAG-1	0	0	0.162052	0.253324	0	0	0	0	0	0	0	0	0.189384	0	0.123469	Medulla
TATATCAAAGTGATCT-1	0	0	0	0	0	0	0	0	0.132588	0	0	0	0.152666	0.175325	0.215572	Medulla
GTCGGGAAGCAGAAAC-1	0	0	0	0.292922	0	0	0	0	0	0	0	0	0	0.135689	0.131743	Medulla
ATGTTGTAGTCTGTTT-1	0.135155	0.350131	0	0.181919	0	0	0	0	0	0	0	0	0	0	0.207192	Medulla
AGCGGACACTTCGTAG-1	0	0.482566	0	0	0	0	0	0	0	0	0	0	0	0.19106	0.201454	Medulla
GTGTACGAACCGTTCC-1	0	0.257735	0	0	0	0	0	0	0	0.128556	0	0	0	0.147087	0.3453	Medulla
GGGAGTTAATGAGGCG-1	0	1	0	0	0	0	0	0	0	0	0	0	0	0	0	Medulla
GGGTGTTTCAGCTATG-1	0	1	0	0	0	0	0	0	0	0	0	0	0	0	0	Medulla
GGTTCTACTCGTCTGA-1	0	1	0	0	0	0	0	0	0	0	0	0	0	0	0	Medulla
GTCCCAACGTAAAGTA-1	0	0	0	0	0	0	0	0	0	0	0	0	0	0	0	Medulla
TTGGTTCGCTCAAAGG-1	0	1	0	0	0	0	0	0	0	0	0	0	0	0	0	Medulla
TTGTTTCCATACAACT-1	0	0	0	0	0	0	0	0	0	0	0	0	0	0	0	Medulla
CAGATCATTTAAAGTC-1	0.148566	0.851434	0	0	0	0	0	0	0	0	0	0	0	0	0	Medulla
GGGAACGGGAGGTTAG-1	0	0	0	0	0	0	0	0	0	0	0	0	0	0	0.165561	Medulla
GCCAATAGGGCATCTC-1	0	0.803187	0	0	0	0	0	0	0	0	0	0	0	0	0.196813	Medulla
TGCGCCGTTAATAACG-1	0	0	0	0	0	0.220774	0	0	0	0	0	0	0	0	0	Medulla
ACGTTTAGTTGTGATC-1	0	0.777567	0.222433	0	0	0	0	0	0	0	0	0	0	0	0	Medulla
CCGGGACCCGCAGAGA-1	0	0	0	0	0	0	0	0	0	0	0	0	0	0	0.222787	Medulla
TATGGGTACGTATCGT-1	0	0.776796	0	0	0	0.223204	0	0	0	0	0	0	0	0	0	Medulla
TATAAATCCACAAGCT-1	0	0	0	0	0	0.228623	0	0	0	0	0	0	0	0	0	Medulla
GGGCCGGCCGAAGTAC-1	0	0	0	0	0	0	0	0	0	0	0	0	0	0	0.249187	Medulla
AGCGCTAGAGCGATGT-1	0	0.750633	0	0	0	0	0	0	0	0	0	0	0	0	0.249367	Medulla
TTCCAGACGAGATTTA-1	0	0	0	0	0	0	0	0	0	0	0	0	0	0	0.251986	Medulla
TATCTACCACAGCGGG-1	0	0.740785	0	0	0	0	0	0	0	0	0	0	0	0	0.259215	Medulla
CAGGCGCACGGTGGTC-1	0	0	0	0	0	0.259891	0	0	0	0	0	0	0	0	0	Medulla
TATCACCCAACCGACC-1	0	0.735934	0	0	0	0	0	0	0	0	0	0	0	0	0.264066	Medulla
GTTGAACCGGTTCCAT-1	0	0	0	0	0	0.267073	0	0	0	0	0	0	0	0	0	Medulla
TTCTTGGAGTAATGAG-1	0	0	0	0	0	0	0	0	0	0	0	0	0.26824	0	0	Medulla
ACAACAGCATGAGCTA-1	0	0	0.274294	0	0	0	0	0	0	0	0	0	0	0	0	Medulla
GAATCTGAACATTCTC-1	0	0	0	0	0	0	0	0	0	0	0	0	0.274479	0	0	Medulla
CTGGTCCTAACTTGGC-1	0	0	0	0.277918	0	0	0	0	0	0	0	0	0	0	0	Medulla
TCGTCCGCTGGCGTCT-1	0	0	0	0	0	0	0	0	0	0	0	0	0	0.150728	0.131489	Medulla
GTGAGGAGCGGTTGAG-1	0	0	0	0	0	0	0	0	0	0	0	0	0	0	0.296334	Medulla
CCGCCGTTGAGGATAA-1	0	0	0	0	0	0.297436	0	0	0	0	0	0	0	0	0	Medulla
GATAGGTGTCCCGGGC-1	0	0.697706	0	0	0	0.14655	0	0	0	0	0	0	0.155744	0	0	Medulla
ACTCAATAAAGGCACG-1	0	0	0	0	0	0	0	0	0	0	0	0	0	0	0.308878	Medulla
TCAAACAACCGCGTCG-1	0	0	0	0	0	0.311049	0	0	0	0	0	0	0	0	0	Medulla
TTGTATCACACAGAAT-1	0	0	0	0.138676	0	0	0	0	0	0	0	0	0	0.173008	0	Medulla
GAAGTGATTTATCGTG-1	0	0	0	0	0	0.312273	0	0	0	0	0	0	0	0	0	Medulla
GATACCGTGTCGGAGT-1	0	0	0	0	0	0	0	0	0	0	0	0	0	0.312578	0	Medulla
TTAGTTCAAGTGTTCG-1	0	0	0	0.313187	0	0	0	0	0	0	0	0	0	0	0	Medulla
ATTACTTACTGGGCAT-1	0	0	0	0	0	0.3142	0	0	0	0	0	0	0	0	0	Medulla
ATCAGACGGCACGCCG-1	0	0	0	0	0	0.315666	0	0	0	0	0	0	0	0	0	Medulla
AAGATTGGCGGAACGT-1	0.159852	0	0	0	0	0	0	0	0	0	0	0	0	0	0.157293	Medulla
GTTTCCTGGAGGGTGA-1	0	0.681365	0	0	0	0	0	0	0	0	0	0	0	0	0.318635	Medulla
TCGGAATGACCATCAA-1	0	0	0	0	0	0	0	0	0	0	0	0	0	0.324124	0	Medulla
AATGCAACCGGGTACC-1	0	0.675297	0	0	0	0	0	0	0	0	0	0	0	0	0.324703	Medulla
CCAGGGACGTGGCCTC-1	0	0	0	0	0	0.326915	0	0	0	0	0	0	0	0	0	Medulla
CCAGCGGGATCACCAG-1	0	0	0	0.335081	0	0	0	0	0	0	0	0	0	0	0	Medulla
GATCGGTGGCCATAAC-1	0	0.663759	0	0	0	0	0	0	0	0	0	0	0	0	0.336241	Medulla
TTCTTTGGTCGCGACG-1	0	0	0	0	0	0.336802	0	0	0	0	0	0	0	0	0	Medulla
TCCGATGGTGCGACAT-1	0	0.657285	0	0	0	0.342715	0	0	0	0	0	0	0	0	0	Medulla
CCACGAGAAGAGAATC-1	0	0.647455	0	0	0	0.352545	0	0	0	0	0	0	0	0	0	Medulla
ACCCTGGTAACGCCCT-1	0	0.646386	0	0	0	0	0	0	0	0	0	0	0	0.165224	0.18839	Medulla
GATCGCGGGCTCTCCA-1	0	0	0	0	0	0	0	0	0	0	0	0	0	0	0.354627	Medulla
GGATGACGCGAGTTTA-1	0	0.641575	0	0	0	0.358425	0	0	0	0	0	0	0	0	0	Medulla
TATGGATGTGCTACGC-1	0	0.64049	0	0	0	0	0	0	0	0	0	0	0	0	0.35951	Medulla
CCTGGAAACGTTCTGC-1	0	0	0	0	0	0	0	0	0	0	0	0	0	0	0.361345	Medulla
GGCTCTGCTCCAACGC-1	0	0.638448	0	0	0	0.191424	0	0	0	0	0	0	0.170129	0	0	Medulla
CGTTGCCCGCGTGGGA-1	0	0	0	0	0	0	0	0	0	0	0	0.221446	0.145098	0	0	Medulla
TATTCGTGCCAGAATA-1	0	0.631205	0	0	0	0	0	0	0	0	0	0	0	0	0.368795	Medulla
CGGGATCAATGTAAGA-1	0	0	0.17471	0	0	0	0	0	0	0	0	0	0	0	0.195953	Medulla
GAAACTCTAATGAAGG-1	0	0	0.175156	0	0	0.199819	0	0	0	0	0	0	0	0	0	Medulla
AGCCCTCCCTGGTGGC-1	0	0	0	0	0	0	0	0	0	0	0	0	0	0	0.375803	Medulla
ACGTTAGATTTGCCCG-1	0	0.622506	0	0	0	0.377494	0	0	0	0	0	0	0	0	0	Medulla
GCTAATACCGAATGCC-1	0	0	0	0	0	0.381741	0	0	0	0	0	0	0	0	0	Medulla
TATTTAGTCTAGATCG-1	0	0.612206	0	0	0	0.387794	0	0	0	0	0	0	0	0	0	Medulla
GAGGATAAACAGTGCT-1	0	0.607637	0	0	0	0.177469	0	0	0	0	0	0	0	0	0.214893	Medulla
CTGGGATAAATAATGG-1	0	0	0	0	0	0.217745	0	0	0	0	0	0	0.175698	0	0	Medulla
ATTATACTTTGCTCGT-1	0	0	0	0	0	0	0	0	0	0	0	0	0	0.151278	0.243034	Medulla
TGACTCCGAATCATAC-1	0.154674	0	0	0	0	0	0	0	0	0	0	0	0	0	0.240785	Medulla
CATACACGGTTCCCAC-1	0	0	0	0	0	0	0	0	0	0	0	0	0	0	0.399534	Medulla
GAAACCGAATTACCTT-1	0	0.595515	0	0	0	0	0	0	0	0	0	0	0	0	0.404485	Medulla
AGGCCCTAGAACGCCA-1	0	0	0	0	0	0	0	0	0	0	0	0.128472	0	0.133136	0.144072	Medulla
CACAGCACCCACGGCA-1	0	0.593849	0	0	0	0.134648	0	0	0	0	0	0	0.128978	0.142526	0	Medulla
TCACGATGTCCGTGGA-1	0	0	0	0	0	0.221225	0	0	0	0	0	0	0	0.185687	0	Medulla
AGCCCGGTAGCCTGTA-1	0	0	0	0	0	0	0	0	0	0	0	0	0.169212	0	0.238918	Medulla
TCTTCGATACCAATAA-1	0	0.587076	0	0	0	0.242854	0	0	0	0	0	0	0	0	0.17007	Medulla
GGGCCCGTCTTAAACA-1	0	0.586893	0	0	0	0.214155	0	0	0	0	0	0	0	0.198952	0	Medulla
TTAATTTCAGACGCGG-1	0	0	0	0	0	0.240497	0	0	0	0	0	0	0	0	0.178921	Medulla
ATCGCTTTACGTCTCA-1	0	0.577612	0	0	0	0.274665	0	0	0	0	0	0	0	0	0.147723	Medulla
TGCTCTGCCGGTTCAC-1	0	0.574472	0	0.223635	0	0	0	0	0	0	0	0	0	0	0.201893	Medulla
TCTGGAGCGTAAGAGT-1	0	0.572857	0	0.161633	0	0.132486	0	0	0	0	0	0	0	0	0.133023	Medulla
TTGTGGCCCTGACAGT-1	0	0	0	0	0	0	0	0	0	0	0	0	0	0	0.437163	Medulla
TCATGCAGGTTCTCAT-1	0	0	0	0	0	0	0	0	0	0	0	0	0	0.189268	0.250112	Medulla
ATAACGCCGGAGGGTC-1	0	0	0	0	0	0	0	0	0	0	0	0	0.184379	0	0.255626	Medulla
CAAATTGGATTATGCC-1	0	0	0.190121	0	0	0	0	0	0.251336	0	0	0	0	0	0	Medulla
TCCCAAACAGACAACG-1	0	0	0.212156	0	0	0	0	0	0	0	0	0	0	0	0.229339	Medulla
TATGGGACCGAGCAGG-1	0	0.550324	0	0	0	0	0	0	0	0	0	0	0	0	0.449676	Medulla
ATGACGCGTTCTATCC-1	0	0	0	0	0	0	0	0	0	0	0	0	0.204849	0	0.248684	Medulla
CCGCACAAAGACCAAC-1	0	0.546039	0.207281	0	0	0	0	0	0	0	0	0	0.24668	0	0	Medulla
TATTTATACCGAGTAG-1	0	0	0.244374	0	0	0	0	0	0	0	0	0	0	0	0.210228	Medulla
TTATCTGTATCATAAC-1	0	0.545234	0	0	0	0.243254	0	0	0	0	0	0	0.211512	0	0	Medulla
GATGTTCAATCCACGA-1	0	0	0	0	0	0	0	0	0	0	0	0	0.167733	0	0.289411	Medulla
AGTATACACAGCGACA-1	0	0.54116	0.197486	0	0	0	0	0	0	0	0.261353	0	0	0	0	Medulla
CCAATGTCACAGCAAG-1	0	0	0.241765	0	0	0	0	0	0	0	0	0	0	0	0.218093	Medulla
CGCCCGCTTCCGTACA-1	0	0.538071	0	0	0	0	0	0	0	0	0	0	0	0	0.461929	Medulla
ATTAATTCGGTCACTC-1	0	0.533701	0.195287	0	0	0.271012	0	0	0	0	0	0	0	0	0	Medulla
CCAAGACTTCTGCGAA-1	0	0.528505	0.272601	0	0	0.198894	0	0	0	0	0	0	0	0	0	Medulla
AAAGGGATGTAGCAAG-1	0	0	0.17975	0	0	0.296026	0	0	0	0	0	0	0	0	0	Medulla
CTGTACTTCTTAGCAT-1	0	0	0	0	0	0.179851	0	0	0	0	0	0	0	0	0.300039	Medulla
GTACTAAGATTTGGAG-1	0	0	0	0	0	0	0	0	0	0	0	0	0	0	0.480926	Medulla
GACTCACCCACGTGAG-1	0.14338	0.516673	0	0	0	0.190183	0	0	0	0	0	0	0	0	0.149765	Medulla
TACCTTAAGATTTCCC-1	0	0.514133	0	0	0	0	0	0	0	0	0	0	0	0.172032	0.313835	Medulla
CACACAGCTTGCGCTC-1	0	0.512325	0	0	0	0	0	0	0	0	0	0.306742	0	0	0.180933	Medulla
AGGGTCAGAGCACTCG-1	0	0.509849	0.222479	0	0	0	0	0	0	0	0	0	0	0	0.267672	Medulla
CGAGGCTAAATATGGC-1	0	0	0.191265	0	0	0	0	0	0	0	0	0	0	0	0.299874	Medulla
TCCGCGGCAGCATCTG-1	0	0.508846	0	0	0	0.491154	0	0	0	0	0	0	0	0	0	Medulla
CTGCCATGCATCACAT-1	0	0.500719	0	0	0	0.293041	0	0	0	0.20624	0	0	0	0	0	Medulla
AAACCCGAACGAAATC-1	0	0.494069	0.259983	0	0	0	0	0	0	0	0	0	0	0	0.245948	Medulla
CCCGATAGCCTCGCCT-1	0	0.493773	0	0.181421	0	0.324806	0	0	0	0	0	0	0	0	0	Medulla
TCCAACTTTAAATTCT-1	0	0.492203	0	0	0	0.507797	0	0	0	0	0	0	0	0	0	Medulla
CAAACGAGTATCGCAG-1	0	0.489136	0	0	0	0	0	0	0	0	0	0	0	0.180003	0.330861	Medulla
GGTAACCGGGAGGATA-1	0	0.489058	0	0.186437	0	0.149705	0	0	0	0	0	0	0	0	0.1748	Medulla
ACAGAACTGAGAACAA-1	0	0.482303	0	0.315349	0	0	0	0	0	0	0	0	0	0	0.202348	Medulla
GGGACTGCATAGATAG-1	0	0	0	0	0	0	0	0	0	0	0	0	0	0	0.518996	Medulla
AGGGACCGGCTGCGTT-1	0	0	0.277291	0	0	0	0	0	0	0	0	0	0	0	0.242466	Medulla
AGCCCGGCATTAGAGG-1	0	0.479774	0	0	0	0.162827	0	0	0	0	0	0	0	0	0.357398	Medulla
GTAAGCGGGCAGTCAG-1	0	0.479561	0	0	0	0.278883	0	0	0	0	0	0	0	0	0.241556	Medulla
CCTATCTATATCGGAA-1	0	0.476706	0	0	0	0.196246	0	0	0.161104	0	0	0	0.165943	0	0	Medulla
AACGTCAGACTAGTGG-1	0	0	0	0	0	0	0	0	0	0	0	0	0	0	0.523346	Medulla
TGGAAGACGAACACCA-1	0	0.475746	0	0.186533	0	0	0	0	0	0	0	0	0	0.185216	0.152505	Medulla
TTGTTAGCAAATTCGA-1	0	0	0	0	0	0	0	0	0	0	0.196613	0	0	0.160728	0.167627	Medulla
CTTTGGGATTGTTGCA-1	0	0.474857	0	0.171544	0	0.194759	0	0	0	0	0	0	0	0	0.15884	Medulla
TGCAGAGTACCGAGCA-1	0	0.474556	0	0	0	0.345044	0	0	0	0	0	0	0.1804	0	0	Medulla
CGGAGCTTATAACACC-1	0	0	0	0.168255	0	0	0	0	0	0	0	0	0	0.15092	0.207435	Medulla
ATGAGGGCAGCGGCTA-1	0	0	0	0	0	0	0	0	0	0	0	0	0	0	0.532463	Medulla
ATGGGTGTATACCTCC-1	0.140465	0.467294	0	0	0	0.143897	0	0	0	0	0	0	0	0	0.248344	Medulla
GAAACCTATACAAATG-1	0	0	0.16999	0	0	0	0	0	0	0	0	0	0.152184	0	0.210619	Medulla
CGTTGAGTAATTGCGT-1	0	0.464138	0.173909	0	0	0	0	0	0.152846	0	0	0	0	0	0.209107	Medulla
GTTTGACCAAATCCTA-1	0	0	0.193675	0	0	0.349277	0	0	0	0	0	0	0	0	0	Medulla
AAAGGCCCTATAATAC-1	0	0	0	0	0	0.321108	0	0	0	0	0	0	0	0.222359	0	Medulla
GGTTAGGCTTGGAGAA-1	0	0	0	0.301906	0	0	0	0	0	0	0	0	0	0	0.247151	Medulla
AACATTGAAGTTGATC-1	0	0	0	0	0	0.269218	0	0	0	0	0	0	0	0	0.287449	Medulla
TTCGTTCAACGAAGTT-1	0	0.443092	0.201354	0	0	0.198819	0	0	0	0	0	0	0	0	0.156736	Medulla
AATTTGGTTCCAAAGA-1	0	0	0	0	0	0.364281	0	0	0	0	0	0	0	0	0.194567	Medulla
CCGCCGGTCAACACAC-1	0	0.440945	0.141562	0.202225	0	0	0	0	0	0	0	0	0	0	0.215268	Medulla
TCCTAACCGTCGGGCA-1	0	0.440053	0	0	0	0.202754	0	0	0	0	0	0	0	0	0.357193	Medulla
GATTACTGAATTTGGG-1	0	0.434705	0.267514	0	0	0.297781	0	0	0	0	0	0	0	0	0	Medulla
TTGAGTCCCGCTGCTG-1	0.153484	0.433924	0.165984	0	0	0	0	0	0	0	0	0	0	0	0.246609	Medulla
TCCTTCAGTGGTCGAA-1	0	0.430142	0	0	0	0	0	0	0	0	0	0	0	0	0.569858	Medulla
GCTTGGATCGATTAGG-1	0	0.429561	0.251503	0	0	0	0	0	0	0	0	0	0	0	0.318936	Medulla
ATGTACGATGACGTCG-1	0	0	0	0.278363	0	0	0	0	0	0	0	0	0	0	0.295836	Medulla
TCCTCCTAAGACATTC-1	0	0.422281	0.177344	0.215954	0	0	0	0	0	0	0	0	0	0	0.184421	Medulla
CTCGATATTTGCGAGC-1	0	0.416751	0	0	0	0.247152	0	0	0	0	0	0	0	0	0.336097	Medulla
CCGCTTACCTCACTCT-1	0	0.414246	0.180986	0	0	0.226382	0	0	0	0	0	0	0	0.178385	0	Medulla
AAACACCAATAACTGC-1	0	0.414195	0.173458	0	0	0	0	0	0	0	0	0	0.162974	0	0.249372	Medulla
TACCTCACGCTTGTAC-1	0	0	0	0.178833	0	0.269402	0	0	0	0	0	0	0	0.138967	0	Medulla
TGCGCAAAGCATTTGG-1	0	0	0.131804	0	0	0.143792	0	0	0	0.136896	0	0	0	0	0.177651	Medulla
TACACCGTCGTTAGTC-1	0	0	0	0	0	0.245377	0	0	0	0	0	0	0	0	0.345897	Medulla
CACTCCTCTCGGTCGG-1	0	0	0.162154	0	0	0	0	0	0	0	0.1681	0	0	0	0.264879	Medulla
GACCCAATTATGATAC-1	0	0.398661	0.259363	0	0	0.178208	0	0	0	0	0	0	0	0	0.163769	Medulla
AGTTAAACACTTGCGA-1	0	0.39854	0	0	0	0.294039	0	0	0	0	0	0	0	0.154705	0.152716	Medulla
TCAAATTTGAGACTCA-1	0	0.395827	0.16563	0	0	0	0	0	0	0	0	0	0	0.196423	0.24212	Medulla
CTCGGTTGTCGGCCCT-1	0	0.395657	0	0	0	0.231357	0	0	0	0	0	0	0	0	0.372986	Medulla
GTGACTTCAGTAGTGC-1	0	0.394133	0	0	0	0	0	0	0	0	0	0.242748	0	0.180944	0.182174	Medulla
TTCGCTAGGAAGTTGT-1	0	0	0	0	0	0.256707	0	0	0.176375	0	0	0	0	0	0.173961	Medulla
CGCATCCATCAGCCAG-1	0	0.392512	0.231102	0	0	0	0	0	0	0	0	0	0	0	0.376387	Medulla
TCCAGGCGAGTACGGT-1	0	0.391173	0.175628	0	0	0.433199	0	0	0	0	0	0	0	0	0	Medulla
AAATAAGGTAGTGCCC-1	0	0	0.194272	0	0	0	0	0	0	0	0	0	0	0	0.41498	Medulla
CACCGATACACCGAGC-1	0	0	0.302681	0	0	0	0	0	0	0	0	0	0	0	0.30659	Medulla
GCGGGAACCAGGCCCT-1	0	0	0.187366	0	0	0	0	0	0	0	0	0	0	0.207876	0.215227	Medulla
CGCTACGGGACATTTA-1	0	0.388806	0.152456	0	0	0.258791	0	0	0	0	0	0	0.199948	0	0	Medulla
CTAGATGTGAGTGTAA-1	0	0.388342	0	0	0	0	0	0	0	0	0	0.194734	0	0	0.416924	Medulla
GATCGACACTATCTGA-1	0	0	0	0	0	0.611941	0	0	0	0	0	0	0	0	0	Medulla
ATGTGCATCCGACGCA-1	0	0.388041	0.21404	0	0	0	0	0	0	0	0	0	0	0	0.39792	Medulla
GATTGCTCCAGTTGCA-1	0	0	0	0.293725	0	0.319302	0	0	0	0	0	0	0	0	0	Medulla
GCTCTCGGGTACCGAA-1	0	0.386797	0	0	0	0.395163	0	0	0	0	0	0	0	0	0.21804	Medulla
CTATTGTGTTTGGTCA-1	0	0	0	0.322923	0	0	0	0	0	0	0	0	0	0.148531	0.141826	Medulla
GTGCTTACATCAGCGC-1	0	0	0	0	0	0	0	0	0	0	0	0	0	0.252709	0.361042	Medulla
GAGCACGGCGCCTCTT-1	0	0.385061	0.186399	0	0	0.269267	0	0	0	0	0	0	0	0.159273	0	Medulla
ACCGACTGAGTCCCAC-1	0	0.382776	0	0	0	0	0	0	0	0.16303	0	0	0	0	0.454193	Medulla
CTTAGTAGGCCTACAG-1	0	0.382442	0	0	0	0	0	0	0	0	0	0	0	0.27954	0.338018	Medulla
GAGAGGGCGCGAGGTT-1	0	0	0.24021	0	0	0.380878	0	0	0	0	0	0	0	0	0	Medulla
GCGAGTTCTGCAAAGA-1	0	0	0.182227	0	0	0.209303	0	0	0	0	0	0	0.230895	0	0	Medulla
AATTAACGGATTTCCA-1	0	0	0.174855	0	0	0	0	0	0	0	0.141775	0	0.138614	0	0.174444	Medulla
TAAAGACAACCCTTTA-1	0	0.369707	0	0	0	0.182751	0	0	0	0	0	0	0	0	0.447542	Medulla
ATCAAACGAAGGTTTG-1	0	0.369362	0	0	0	0.414702	0.215937	0	0	0	0	0	0	0	0	Medulla
TAAGTAACATCTTGAC-1	0	0	0.18633	0	0	0.444645	0	0	0	0	0	0	0	0	0	Medulla
ATGATCGGGAATAGAC-1	0	0.363913	0.337995	0	0	0.298091	0	0	0	0	0	0	0	0	0	Medulla
TCAGGGTGTAACGTAA-1	0	0.361912	0.123431	0	0	0.200606	0	0	0	0	0	0	0.177956	0	0.136095	Medulla
GGCAAATTACTTTACT-1	0	0	0.16463	0	0	0.188287	0	0	0	0	0	0	0	0.149833	0.137486	Medulla
TGGTATCGCATCCCAA-1	0	0.359629	0.161214	0	0	0.157154	0	0	0	0	0.136902	0	0	0	0.1851	Medulla
ACAAGGACAAGAGGTT-1	0	0	0	0.255088	0	0	0	0	0	0	0	0	0	0.177254	0.208029	Medulla
TGATCTACGCTGATCT-1	0	0.359204	0.188376	0	0	0.244787	0	0	0	0	0	0	0	0	0.207633	Medulla
GGTTTAATTGAGCAGG-1	0	0	0	0	0	0	0	0	0.158822	0	0	0	0.169237	0	0.313948	Medulla
GACGGTCAATAGAAGC-1	0	0	0.194187	0	0	0	0	0	0	0	0	0	0	0.17073	0.279363	Medulla
CTAGCCGATGTTATGA-1	0	0.355593	0	0	0	0.282576	0	0	0	0	0	0	0	0	0.361831	Medulla
GCTGCTCTCCGGACAC-1	0	0	0	0	0	0	0	0	0	0.17257	0	0	0	0	0.473026	Medulla
TTCCATCATGCGGTGA-1	0	0	0.196004	0	0	0	0	0	0	0	0.210029	0	0	0	0.241178	Medulla
ATCAAACACTGTTCCA-1	0	0.352457	0	0	0	0.439454	0	0	0	0	0	0	0.208089	0	0	Medulla
AGAAGGTTGCCGAATT-1	0	0.351606	0.21278	0	0	0.279151	0	0	0	0	0	0	0	0	0.156463	Medulla
GAACACACATCAACCA-1	0	0	0.172511	0.190245	0	0.289038	0	0	0	0	0	0	0	0	0	Medulla
CACCTCGATGGTGGAC-1	0	0.347668	0.272946	0	0	0.379386	0	0	0	0	0	0	0	0	0	Medulla
TAAAGCGGTATTTCCA-1	0	0.345747	0.273719	0	0	0	0	0	0	0	0	0	0	0.192593	0.187941	Medulla
TCGCCGAAGTTGCGTC-1	0	0.344303	0	0	0	0.264171	0	0	0	0	0	0	0	0	0.391527	Medulla
AAACCGTTCGTCCAGG-1	0	0.344275	0.268244	0	0	0.387482	0	0	0	0	0	0	0	0	0	Medulla
TGTGGCTCCCACCAAC-1	0.163841	0.343958	0	0	0	0	0	0	0	0	0	0	0	0	0.492201	Medulla
GACGGGTTGGCCCGTA-1	0	0.342593	0	0	0	0	0	0	0	0	0	0	0	0.308796	0.348611	Medulla
ATCTGTAATTGTACCC-1	0	0	0.297549	0	0	0.361392	0	0	0	0	0	0	0	0	0	Medulla
ACGATGCATATGTTAT-1	0	0.339101	0.173166	0	0	0.198271	0	0	0	0	0	0	0	0	0.289463	Medulla
CGCGAGAGGGACTTGT-1	0	0.338636	0.196784	0	0	0.27449	0	0	0	0	0	0	0	0	0.19009	Medulla
TGCCTGATCAAACGAT-1	0	0	0	0	0	0.126628	0	0	0	0	0	0	0.141081	0	0.393829	Medulla
TGCCACCTGGCGAAAC-1	0	0.337559	0	0	0	0	0	0	0	0	0	0	0	0.175389	0.487052	Medulla
CCTGGTCGAATGTGGG-1	0	0	0.17952	0	0	0	0	0	0	0	0	0	0.22096	0	0.262138	Medulla
TCTAATACTGCCTCAG-1	0	0.336331	0	0.176631	0	0.188639	0	0	0	0	0	0	0	0.1552	0.1432	Medulla
TAGGTGAGCCCTACTC-1	0	0	0	0	0	0	0	0	0.250583	0	0	0	0	0.205088	0.208242	Medulla
CTATGTCACTAGCCCA-1	0	0.334117	0	0	0	0	0	0	0	0.177849	0	0	0	0	0.488035	Medulla
CGCGCCCGACTTAATA-1	0	0	0.212733	0	0	0.253651	0	0	0	0	0	0	0	0.199523	0	Medulla
GGTGCGGATAAGTGGC-1	0	0.333649	0.194086	0	0	0	0	0	0	0	0.149448	0	0	0.179016	0.1438	Medulla
TTGCCAAGCAGAACCC-1	0	0.329251	0.280641	0	0	0.390109	0	0	0	0	0	0	0	0	0	Medulla
AATTAAAGGTCGGCGT-1	0	0.326064	0	0	0	0	0	0	0	0	0	0	0	0	0.673936	Medulla
ATCTCCCTGCAATCTA-1	0	0.326004	0.317251	0	0	0.356745	0	0	0	0	0	0	0	0	0	Medulla
TGGGATGCACTCATTC-1	0	0.324459	0.139968	0	0	0	0	0	0	0	0.149706	0	0	0.176265	0.209602	Medulla
GGGATGGTCGTAACCG-1	0	0	0	0	0	0	0	0	0	0	0	0	0	0	0.676805	Medulla
CTGGCATCCGAATGAG-1	0	0.321413	0	0	0	0	0	0	0	0	0	0.230794	0	0.190425	0.257368	Medulla
AGGATTGCTTACGACA-1	0	0.31971	0.230415	0	0	0	0	0	0	0	0.191131	0	0	0	0.258744	Medulla
CAATTAAGGGTGATGA-1	0	0.318521	0	0	0	0	0	0	0.161079	0	0	0	0	0	0.520401	Medulla
CGCATTAGCTAATAGG-1	0	0.316951	0	0	0	0	0	0	0	0	0	0	0	0	0.683049	Medulla
CCGGCACGACCGTTTC-1	0	0.31694	0	0	0	0	0	0	0	0	0	0	0	0	0.68306	Medulla
TGGACGCAATCCAGCC-1	0	0.316486	0	0.276636	0	0	0	0	0	0	0	0	0.123783	0.137269	0.145827	Medulla
ACGTTCGCAATCAATT-1	0	0.314876	0.374295	0	0	0.310829	0	0	0	0	0	0	0	0	0	Medulla
GTCGGATGTAGCGCGC-1	0	0.314748	0	0	0	0	0	0	0	0	0	0	0	0	0.685252	Medulla
GCGAGAGGCCATGTAA-1	0	0	0	0.14034	0	0.19188	0	0	0	0	0	0	0	0.16208	0.192683	Medulla
TCTCTTACCGCGAACC-1	0	0	0.206311	0	0	0	0	0	0	0	0	0	0.231299	0	0.250647	Medulla
TACAACGCACAACTCA-1	0	0.308751	0.245419	0	0	0.263587	0	0	0	0	0	0	0	0	0.182244	Medulla
TTCTGCTAGACTCCAA-1	0.124083	0.308594	0.154017	0	0	0	0	0	0	0	0.132344	0	0.137658	0	0.143304	Medulla
AAATTACACGACTCTG-1	0	0.305814	0.246676	0	0	0.212359	0	0	0	0	0	0	0	0	0.235151	Medulla
ATTCTGAGTATGAACT-1	0	0.305362	0	0	0	0	0	0	0.243346	0	0	0.296517	0	0	0.154775	Medulla
GGCTTTCAATAAGGGT-1	0	0	0	0	0	0	0	0	0	0	0.162353	0	0.22079	0.169261	0.142643	Medulla
TTGGGCGGCGGTTGCC-1	0	0.301873	0	0	0	0	0	0	0	0.284227	0	0	0	0	0.4139	Medulla
ACCCGGTTACACTTCC-1	0	0	0	0	0	0	0	0	0	0	0	0	0	0.21897	0.481084	Medulla
CCTGTCACCCGGGCTC-1	0	0.297288	0	0	0	0	0	0	0	0.220734	0	0	0	0	0.481978	Medulla
TCCCTAGATCAATAGG-1	0	0	0.224036	0	0	0.20959	0	0	0	0	0	0	0	0	0.270066	Medulla
ATAGGGATATCCTTGA-1	0	0.295822	0.193466	0	0	0.160957	0	0	0	0	0	0	0	0	0.349754	Medulla
GATCCGAATATAAGTG-1	0	0	0	0	0	0.170842	0	0	0	0	0	0	0	0	0.533528	Medulla
CGGCCCAACCTGTAGT-1	0	0.295373	0.296312	0	0	0	0	0	0	0	0	0	0	0.260304	0.14801	Medulla
AGATTATAGGACGTTT-1	0	0.29534	0	0	0	0	0	0	0	0	0	0	0.173598	0	0.531062	Medulla
GACCGACGTGAAAGCA-1	0	0.291183	0	0	0	0	0	0	0	0	0	0	0.150049	0	0.558768	Medulla
GCAAGAATTCCTTGGC-1	0	0.290988	0.204599	0	0	0.504413	0	0	0	0	0	0	0	0	0	Medulla
ATCCTACCTAAGCTCT-1	0	0.290632	0	0	0	0	0	0	0	0.261132	0	0	0	0	0.448236	Medulla
AGGGCGTGATCGGCTA-1	0.131733	0.290076	0	0	0	0.135006	0	0	0	0	0	0	0	0.143412	0.299772	Medulla
GTTGTCGTGTTAGTTG-1	0	0.288313	0.211727	0	0	0	0	0	0	0	0.208598	0	0	0.151637	0.139726	Medulla
CAGGACAGCTGCCCTT-1	0.141725	0	0	0	0	0.143754	0	0	0	0	0	0	0	0	0.427987	Medulla
ATGGATTGACCAAACG-1	0	0.286221	0	0	0	0.232467	0	0	0	0	0	0	0	0	0.481312	Medulla
CGAAGTTGCTCTGTGT-1	0	0	0	0.316453	0	0	0	0	0	0	0	0	0	0.134349	0.263848	Medulla
TTGTTCAGTGTGCTAC-1	0	0.284728	0	0	0	0	0	0	0	0	0	0	0	0	0.715272	Medulla
ATGCATGATCCAGGAT-1	0	0	0	0	0	0	0	0	0	0	0	0	0	0	0.716735	Medulla
GTGGTTACTTCTTTCG-1	0	0.282779	0.17736	0	0	0.174529	0	0	0.173772	0	0.191559	0	0	0	0	Medulla
TTCATGGCGCAACAGG-1	0	0.281717	0	0	0	0	0	0	0	0	0	0	0	0	0.718283	Medulla
GTAAGTCCACACTCTA-1	0	0.277169	0	0	0	0	0	0	0	0.163705	0	0	0	0	0.559126	Medulla
AGCACCAGTACTCACG-1	0	0	0	0	0	0	0	0	0	0.164028	0	0	0	0	0.56118	Medulla
CCTCCCGACAATCCCT-1	0	0	0.187316	0.197349	0	0.158816	0	0	0	0	0	0	0	0.182113	0	Medulla
GCGTCTCTGCATTGGG-1	0	0	0	0	0	0	0	0	0.172099	0	0	0	0	0	0.553942	Medulla
GCAGCCTATATCACAT-1	0	0.269073	0	0	0	0	0	0	0	0	0	0	0	0.171201	0.559726	Medulla
GAAGTCAGTTGCACTA-1	0	0	0.193166	0	0	0.34549	0	0	0	0.193499	0	0	0	0	0	Medulla
ACTCCAATATCATCAT-1	0	0	0	0	0	0.476968	0	0	0	0	0	0	0	0.25556	0	Medulla
CCGTGGAACGATCCAA-1	0.144236	0.267465	0	0	0	0	0	0	0	0	0	0.124038	0	0	0.46426	Medulla
GCTCCCAGTCGGTCCA-1	0	0	0.17415	0	0	0	0	0	0	0	0	0	0.1513	0	0.408425	Medulla
GATGCGTCCTGCATTC-1	0	0	0	0	0	0.180241	0	0	0	0.230531	0	0	0	0	0.324019	Medulla
GACTGCTGGTGAGAAA-1	0	0	0.177809	0	0	0	0	0	0	0	0.193203	0	0.187756	0	0.177627	Medulla
TTGGCCTAGAATTTCG-1	0	0.26309	0.243525	0	0	0.157614	0	0	0	0	0	0	0	0.147787	0.187983	Medulla
TTCACGAAAGGATCAC-1	0	0	0.166286	0	0	0	0	0	0	0	0	0	0	0	0.572727	Medulla
GGTACAAACATGCTAT-1	0	0.260617	0.281506	0	0	0.29274	0	0	0	0	0	0	0.165137	0	0	Medulla
CTGGTTCGCGAGCTAC-1	0	0	0.196739	0	0	0	0	0	0	0	0	0	0	0	0.54353	Medulla
GAGGGTAGTAACAAAG-1	0.159776	0	0	0	0	0.184054	0	0	0	0	0	0	0	0	0.398524	Medulla
AACTACCCGTTTGTCA-1	0	0.256035	0.1715	0	0	0	0	0	0	0.208381	0	0	0	0	0.364085	Medulla
GACCCGTCGCCGGCTA-1	0	0.255646	0	0	0	0.146649	0	0	0	0	0.207206	0	0	0.201674	0.188824	Medulla
TCGGAGAGTATCGGGA-1	0	0.25522	0.145536	0.312356	0	0.128133	0	0	0	0	0	0	0	0.158755	0	Medulla
GGGAGGATGCCCGAAA-1	0	0.253727	0	0	0	0	0	0	0	0	0	0	0	0	0.746273	Medulla
GAATCGACATGGTCAC-1	0	0.252849	0.236101	0	0	0.165312	0	0	0	0	0.204746	0	0.140992	0	0	Medulla
GTGATCAAGCGTGCAC-1	0	0.247659	0.158499	0	0	0.399004	0	0	0	0	0	0	0	0.194838	0	Medulla
TGCAAGAATGACGTAA-1	0	0.247036	0	0	0	0.158455	0	0	0	0	0	0	0.161286	0	0.433223	Medulla
AGTCGGTTGCGTGAGA-1	0.163691	0.246318	0	0	0	0	0	0	0	0	0	0	0	0	0.589991	Medulla
TCCTTTCTTACGCTTA-1	0.158469	0.24553	0	0	0	0	0	0	0	0	0	0	0	0	0.596001	Medulla
CTCATTTGATGGGCGG-1	0	0.245205	0.17766	0	0	0	0	0	0.173466	0	0	0	0	0	0.403669	Medulla
ATTCGTGCTATCTCTT-1	0	0.24451	0.177738	0	0	0.360208	0	0	0	0	0	0	0	0	0.217543	Medulla
CAACTATATCGAATGC-1	0	0.24379	0	0	0	0.518568	0	0	0	0	0	0	0	0.237642	0	Medulla
AGTTAAGCGGTCCCGG-1	0	0.243506	0	0.236006	0	0.181721	0	0	0	0	0	0.184755	0	0	0.154012	Medulla
CGAAGCTATAAATTCA-1	0	0.24182	0.159167	0.170593	0	0	0	0	0	0	0.157953	0	0	0.141848	0.12862	Medulla
ATTACAACTACCGGCC-1	0	0.240061	0.216187	0	0	0	0	0	0	0	0	0	0.179405	0.224465	0.139883	Medulla
CATGGTCTAGATACCG-1	0	0.239581	0	0	0	0	0	0	0	0.166339	0	0	0	0	0.59408	Medulla
TTAAGCCGACAACTTC-1	0	0.235735	0.255439	0	0	0.508826	0	0	0	0	0	0	0	0	0	Medulla
TTGATTAGCTGTTTCT-1	0.140522	0.235054	0	0	0	0.141207	0	0	0	0	0	0	0	0	0.483217	Medulla
ACTGTCTTCTTTAGAA-1	0	0	0	0	0	0	0	0	0	0.188511	0	0	0	0	0.577811	Medulla
TTGGATTGGGTACCAC-1	0	0.233431	0.203861	0	0	0.195018	0	0	0.198395	0	0.169295	0	0	0	0	Medulla
CCATGCTCTGCAGGAA-1	0	0	0	0	0	0	0	0	0	0	0.177945	0	0.29421	0.161628	0.132991	Medulla
TCACAGGAGAATAAGA-1	0	0.233225	0.19224	0	0	0.284107	0.152137	0	0	0	0	0	0.138291	0	0	Medulla
TAGTCCGCAGAGAATG-1	0	0.232368	0	0	0	0	0	0	0	0.206978	0	0	0	0.134736	0.425918	Medulla
AGCGACATCCCATTCA-1	0.151418	0.230809	0	0	0	0.185992	0	0	0	0	0	0	0	0.138704	0.293077	Medulla
GTCATGCACCTCCGTT-1	0	0.229448	0	0	0	0	0	0	0	0	0	0	0	0.176407	0.594145	Medulla
CGGAACGTAAACATAG-1	0	0	0	0	0	0	0	0	0.143546	0.156757	0	0	0	0	0.473128	Medulla
TACATTTCTAACGTGC-1	0	0.225194	0	0	0	0	0	0	0	0.236994	0	0	0	0.147989	0.389823	Medulla
CGATCCGACCCAGTGC-1	0	0.224735	0.223136	0	0	0.265503	0	0	0	0	0	0	0	0	0.286627	Medulla
TCAGTAGGGACTATAA-1	0	0.224294	0	0	0	0	0	0	0	0.16376	0	0	0	0	0.611946	Medulla
CTCTGGACGCCTGGTG-1	0	0.218307	0	0	0	0	0	0	0	0.250271	0	0	0	0	0.531422	Medulla
GCGAAGCCATACCCGT-1	0	0.217827	0.203313	0	0	0	0	0	0.179633	0	0	0	0	0	0.399227	Medulla
TAACAGCGTTTGTGCT-1	0	0.216895	0.187398	0	0	0.16442	0	0	0.216793	0	0	0	0	0.214494	0	Medulla
TACCAATAAAGTACCA-1	0	0	0	0	0	0.39217	0	0	0.191143	0	0	0	0	0.205772	0	Medulla
GGCGGAGTAATATTAG-1	0	0.207072	0.168103	0.257449	0	0.223809	0	0	0	0	0	0	0.143567	0	0	Medulla
CATGGCAGGAAGATCG-1	0	0	0.263043	0	0	0.205408	0	0	0	0	0	0	0	0	0.327317	Medulla
CTACGCACGGAGTACC-1	0	0.202026	0	0	0	0	0	0	0	0.233909	0	0	0	0	0.564065	Medulla
TTGATAGTCAATACAT-1	0	0.199872	0.149793	0	0	0.126732	0	0	0	0	0	0	0	0.14987	0.373732	Medulla
AATATCGAGGGTTCTC-1	0	0	0	0.260191	0	0	0	0	0	0	0	0	0.174226	0.179761	0.185951	Medulla
GAGCATCAACAACTTG-1	0.149896	0	0.137854	0	0	0.136105	0	0	0	0	0	0	0	0	0.377197	Medulla
ATATAAATGTAGCTGC-1	0	0	0	0	0	0.43828	0	0	0	0.17662	0	0	0	0.191423	0	Medulla
GACACTGAGTTCAGTG-1	0	0.190659	0	0	0	0.166476	0	0	0	0	0	0	0	0.159511	0.483354	Medulla
ACTTCAGGCTGATCCC-1	0	0	0	0	0	0.34064	0.291481	0	0	0	0	0	0.180988	0	0	Medulla
CGATAATACTCAGGTT-1	0	0.183223	0	0	0	0	0	0	0	0.24031	0	0	0	0.135932	0.440534	Medulla
CCTATGGGTTACCGTC-1	0.153773	0.179526	0	0	0	0	0	0	0	0.255927	0	0	0	0	0.410774	Medulla
GCACAAACCCTAGATG-1	0.1585	0.175819	0	0	0	0.13071	0	0	0	0	0	0	0	0.147776	0.387195	Medulla
CCACGAATTTAACCTC-1	0	0.175448	0	0	0	0	0	0	0.189936	0	0	0	0	0	0.634616	Medulla
ATCTTTCGTATAACCA-1	0	0.170879	0.27111	0	0	0.141178	0	0	0	0	0.184149	0	0.232684	0	0	Medulla
CCTTCTCAGCGTTCCT-1	0	0	0.130184	0.120654	0	0.137226	0	0	0.150012	0	0	0	0.161056	0.132193	0	Medulla
CTCGAGGTCGAACAGT-1	0	0	0	0	0	0	0	0	0	0.135694	0	0	0	0.153828	0.542985	Medulla
TTCTACCTCAATCGGT-1	0	0.166725	0	0	0	0.298519	0	0	0	0	0	0	0	0.283085	0.251671	Medulla
TCACGCATTGTAGATC-1	0	0.164071	0	0.278858	0	0.183271	0	0	0	0	0	0	0.235749	0.138052	0	Medulla
ATAGAGTACTGGGACA-1	0	0.161515	0.195544	0	0	0.20141	0	0	0	0	0.19089	0	0.250641	0	0	Medulla
CCGAGAAGTCGCATAA-1	0	0.161509	0	0	0	0	0	0	0	0.187083	0	0	0	0.130619	0.520789	Medulla
CCTGCTATTTGAGAAG-1	0	0.159601	0	0.189672	0	0	0	0	0	0	0	0	0.367223	0.152892	0.130613	Medulla
TGACCCACGTTAGACA-1	0	0.15878	0	0.205809	0	0.171153	0	0	0	0	0	0	0.296752	0.167505	0	Medulla
CGCACGTGCGCTATCA-1	0	0.157296	0.348596	0	0	0.346908	0	0	0	0	0	0	0.1472	0	0	Medulla
TCGAGACCAACACCGT-1	0.117687	0.155955	0	0	0	0	0	0	0	0.263535	0	0	0	0.129383	0.333441	Medulla
CTGCACCTGGAACCGC-1	0	0.154214	0.18865	0	0	0.172876	0	0	0	0	0.145086	0	0.168192	0.170982	0	Medulla
CAAACTCGCGACGCCG-1	0	0	0	0	0	0	0	0	0.195975	0.200788	0	0	0	0	0.603237	Medulla
CTATTTGGTTACGGAT-1	0	0	0	0	0	0	0	0	0	0.586997	0	0	0	0	0.413003	Medulla
GCACAAGTGTCGGAAG-1	0	0	0.616819	0	0	0.383181	0	0	0	0	0	0	0	0	0	Medulla
CCAGTAGTCTGATCCA-1	0	0	0.198812	0	0	0	0	0.625822	0	0	0	0	0	0	0	Cortex
CCTTTCAATGAAGAAA-1	0	0	0.263234	0	0	0	0	0.568777	0	0	0	0	0.167989	0	0	Cortex
GGAAACCTTGTTGAAT-1	0	0	0.242776	0	0	0	0	0.546205	0	0	0	0	0	0	0	Cortex
TTAGGTCATAACCGAC-1	0.501254	0	0	0	0	0	0	0.498746	0	0	0	0	0	0	0	Cortex
CTCGGTCCGTAGCCTG-1	0	0.155769	0.191207	0	0	0	0	0	0	0	0	0	0.162444	0	0	Cortex
ATATTCCACATAGTGA-1	0	0.192278	0	0	0	0	0	0.485724	0	0	0	0	0	0	0	Cortex
GATATTGAGATTGGCG-1	0	0	0	0	0	0	0	0	0	0	0.117415	0	0.192317	0	0	Cortex
GCGCATCCAGTCAGCA-1	0	0	0.538207	0	0	0	0	0.461793	0	0	0	0	0	0	0	Cortex
ATTATTATGTCCGTCA-1	0	0	0	0	0	0	0	0	0	0	0	0	0.182849	0	0	Cortex
AACAGCTGTGTGGCAA-1	0	0	0.228867	0	0	0	0	0.459011	0	0	0	0	0	0	0	Cortex
GACTCGCGGGAATGAC-1	0	0.169002	0	0	0	0	0	0.453887	0	0	0	0	0.173805	0	0	Cortex
GATCCTAAATCGGGAC-1	0	0	0.375069	0	0	0	0	0	0	0	0	0	0.172797	0	0	Cortex
CTCAGTCACGACAAAT-1	0	0	0	0	0	0	0	0.447669	0	0	0	0	0	0	0	Cortex
AGTGAGCCTCGCCGCC-1	0	0	0.249377	0	0	0	0	0	0	0	0.129408	0	0.173991	0	0	Cortex
CAAGACTCAGAAGCGC-1	0	0	0.271917	0	0	0	0	0.430601	0	0	0	0	0.180424	0	0	Cortex
ATTGAAGATCTTAGTG-1	0	0	0	0	0	0	0	0	0	0	0	0	0	0	0	Cortex
GAATATTCGGAGTCCC-1	0	0	0.21034	0	0	0	0	0	0	0	0	0	0.177037	0	0	Cortex
TCCTGCGTTGATACTC-1	0	0.208905	0	0	0	0	0	0.424926	0	0	0	0	0	0	0	Cortex
ACTTGGGACCCGGTGG-1	0	0	0.276763	0	0	0	0	0.422331	0	0	0	0	0.163343	0	0	Cortex
TCGAATATCCCGCAGG-1	0	0	0	0	0	0	0	0	0	0	0	0	0.178245	0	0	Cortex
GAAGTGCTGGATAGCT-1	0	0.169173	0	0	0	0	0	0	0	0	0	0	0	0	0	Cortex
AAGGCTGTGCTCATCG-1	0	0	0.32505	0	0.273461	0	0	0.401489	0	0	0	0	0	0	0	Cortex
CGCAATTAGGGTAATA-1	0	0.15274	0.149375	0	0	0	0	0.391857	0	0	0	0	0.127147	0	0	Cortex
CGCGGTCACAAACCAA-1	0	0.168916	0	0	0	0	0	0.391564	0	0	0	0	0	0	0	Cortex
GGCCCGTATACCATGC-1	0	0	0	0	0	0	0	0.382178	0.159226	0	0	0	0	0	0	Cortex
TCGAAATTTAGGACCA-1	0	0	0.190832	0	0	0	0	0.377987	0	0	0	0	0.138006	0	0	Cortex
TAGGGAGCTTGGGATG-1	0	0	0	0	0	0	0	0.377159	0	0	0	0	0	0	0	Cortex
TCCCAGGCTTAGCTAA-1	0	0	0.146062	0	0.3371	0	0	0.37148	0	0	0	0	0.145359	0	0	Cortex
TCACAGGTTATTGGGC-1	0	0	0.24087	0	0	0	0	0.370348	0	0	0	0	0.181444	0	0	Cortex
ATTGATGAGTCCTAAC-1	0	0	0.315598	0	0	0	0	0.368854	0	0	0	0	0.138873	0	0	Cortex
AGTTCCTACAGAATTA-1	0	0	0.24658	0	0.392406	0	0	0	0	0	0	0	0	0	0	Cortex
AAAGGCTCTCGCGCCG-1	0	0	0.286103	0	0	0	0	0.3567	0	0	0	0	0	0	0	Cortex
AAGCTAGATCGAGTAA-1	0	0	0.291307	0	0	0	0	0.356476	0	0	0	0	0.181302	0	0	Cortex
CACATCGTGCACGCGC-1	0	0.278719	0	0	0	0	0	0.355169	0	0	0	0	0.198164	0	0	Cortex
TCTTGATGCGTAGCGA-1	0	0	0	0	0	0	0	0.348038	0	0	0	0	0	0	0.213137	Cortex
TGAGTGGTCCGTGACG-1	0	0.203784	0.298921	0	0	0	0	0.342026	0	0	0	0	0	0	0	Cortex
GGTTTCAATCGGTCAG-1	0	0	0.319928	0	0	0.195977	0	0.337419	0	0	0	0	0.146676	0	0	Cortex
TTACCCTAGGGATTGG-1	0	0	0.235131	0	0	0.245768	0	0.334757	0	0	0	0	0.184344	0	0	Cortex
AGGACGCTCGATGTTG-1	0	0.185966	0.204093	0	0	0	0	0.331063	0	0	0.143745	0	0.135134	0	0	Cortex
GGACCTCTAGGCCGCC-1	0	0	0.237246	0	0	0	0	0.330081	0	0	0.140906	0	0.174212	0	0	Cortex
CGTCGGGTCTAAGCGC-1	0	0.263068	0	0	0	0	0	0	0	0	0.416036	0	0	0	0	Cortex
AAGATGGCACCGGACC-1	0	0.312033	0.37279	0	0	0	0	0	0	0	0	0	0	0	0	Cortex
GGTACCATTAAGACGG-1	0	0	0.398181	0	0	0	0	0	0	0	0	0	0	0	0	Cortex
TCTTTAAGACTATGAA-1	0	0	0.386437	0	0.319599	0	0	0.293964	0	0	0	0	0	0	0	Cortex
AACGATAGAAGGGCCG-1	0	0	0.319332	0	0	0	0	0.27747	0	0	0	0	0	0	0	Cortex
GAAAGAACAGCGTTAT-1	0	0.172235	0.295565	0	0.256983	0	0	0.275217	0	0	0	0	0	0	0	Cortex
ACTTATACTTACCCGG-1	0	0	0.341558	0	0	0	0	0.269539	0	0	0	0	0	0	0	Cortex
TATAGATGGTCGCAGT-1	0	0	0.295415	0	0	0	0	0.269395	0	0	0	0	0.121742	0.121454	0	Cortex
TCCCTTAGATTACTCG-1	0	0.25094	0.292308	0	0	0	0	0.269359	0	0	0	0	0.187393	0	0	Cortex
AACTCTCAATAGAGCG-1	0	0	0.346324	0	0	0	0	0.268027	0	0	0	0	0	0	0	Cortex
ACCAAACACCCAGCGA-1	0	0.367211	0.367598	0	0	0	0	0.265191	0	0	0	0	0	0	0	Cortex
CTGAGCGAGACTTATT-1	0	0	0.327319	0	0	0	0	0.260238	0	0	0	0	0.14781	0	0	Cortex
ACACCACATAATTAGC-1	0	0	0.163358	0	0	0	0	0.256636	0	0	0.314601	0	0.143856	0	0	Cortex
CTAGACATATATGTAG-1	0	0.433982	0	0	0	0	0	0.255825	0.310194	0	0	0	0	0	0	Cortex
GCGCAAATATATTCAA-1	0	0.254459	0.279345	0	0	0	0	0.254612	0	0	0.211584	0	0	0	0	Cortex
GAAATTAGCACGGATA-1	0	0	0.292634	0	0.232848	0	0	0.252733	0	0	0	0	0.221784	0	0	Cortex
AATCCAAGGGCCTGAG-1	0	0.172957	0.209469	0	0	0	0	0	0.221932	0	0	0	0	0	0	Cortex
TTAAGCGCCTGACCCA-1	0	0.30602	0.443652	0	0	0	0	0.250329	0	0	0	0	0	0	0	Cortex
ATTTAACTCGTATTAC-1	0	0	0.301495	0	0	0	0.241762	0.240742	0	0	0	0	0	0	0	Cortex
CTACCCTAAGGTCATA-1	0	0	0	0	0	0	0	0.238044	0	0	0	0.761956	0	0	0	Cortex
TAACTATTACGCCAAA-1	0	0.161854	0.153478	0	0	0	0	0.231582	0	0	0.288564	0	0.164522	0	0	Cortex
GTGACCTAAAGAATAA-1	0	0	0.310152	0	0	0	0	0.231517	0	0	0.228207	0	0.230123	0	0	Cortex
GGCTCCTCCACCTGTT-1	0.168486	0	0	0	0	0	0	0.231261	0	0	0	0	0	0	0	Cortex
CCTCGCCAGCAAATTA-1	0	0	0.482839	0	0	0	0	0.230764	0	0	0	0	0	0	0	Cortex
TTCACTTCCTAGAACG-1	0	0.339787	0	0	0	0	0	0.229403	0.430809	0	0	0	0	0	0	Cortex
TCGAGCCAGGCAGGCC-1	0	0	0.245571	0	0	0	0	0.228633	0	0	0.215131	0	0	0	0	Cortex
ACCCTATGCCATATCG-1	0	0	0.182814	0	0	0	0	0.226515	0.165269	0	0	0	0.196134	0.229269	0	Cortex
ATGTGGACATCTTGAT-1	0	0.189528	0.377814	0	0	0	0	0.225346	0	0	0	0	0	0	0	Cortex
AATTCATTGTCATGCA-1	0	0.296067	0	0	0	0	0	0.223393	0.219029	0	0	0	0	0	0	Cortex
GGCTCGCGTTGAGGTA-1	0	0	0.317398	0	0	0.136168	0	0.221795	0	0	0	0	0.15052	0	0	Cortex
TTCTCTTACAGGTGAT-1	0	0.218463	0.309445	0	0	0	0	0	0.253463	0	0	0	0	0	0	Cortex
GAATGAAGGTCTTCAG-1	0	0.241832	0.191241	0	0	0	0	0.218324	0.348602	0	0	0	0	0	0	Cortex
CATAACGGACAGTCGT-1	0	0	0.31336	0	0	0.120286	0	0.217294	0	0	0	0	0.111412	0.123694	0	Cortex
GGGTCAGGAGCTAGAT-1	0.210665	0	0	0	0	0.138339	0	0.215115	0.2599	0	0	0	0	0.175981	0	Cortex
CCCAATGAGATTTGCA-1	0	0.272124	0	0	0	0	0	0.214291	0.208094	0	0	0	0	0.305492	0	Cortex
TTGAAAGGTGTAAAGG-1	0	0.26704	0	0	0	0	0	0	0	0	0	0	0	0	0	Cortex
GTGGACCAACCCGATT-1	0.205182	0	0.219032	0	0	0	0	0	0	0	0.168127	0	0	0	0	Cortex
ACCCGTGTCATCAGTA-1	0	0	0.127619	0	0	0	0	0.210206	0	0	0.209208	0	0.130996	0	0	Cortex
ATTCCTCCGCCAGTGC-1	0	0.251293	0.261897	0	0	0	0	0.207079	0	0	0.279731	0	0	0	0	Cortex
CGCTTAGTATTGATAC-1	0	0	0	0	0	0	0	0.206807	0.299636	0	0	0	0.153074	0	0	Cortex
TATTACCATCCTGCTT-1	0	0	0	0	0.291415	0	0.203032	0.206139	0.299414	0	0	0	0	0	0	Cortex
AATCTGGCTTTCTAGT-1	0	0.299415	0.247218	0	0	0	0	0.205645	0	0	0	0	0	0.247722	0	Cortex
GTGGTATAGTCTGCCG-1	0	0	0	0	0	0	0	0	0.54409	0	0	0	0	0.250512	0	Cortex
CCATTGTTTCCTCCAT-1	0	0	0.338659	0	0	0.217429	0	0	0	0	0	0	0	0	0	Cortex
AGGGTCGATGCGAACT-1	0	0.207599	0.320138	0	0	0	0	0	0	0	0	0	0.129685	0	0	Cortex
AGTGTATTGCGCATTG-1	0	0	0	0	0	0	0	0	0	0	0.209056	0	0.224445	0.154151	0	Cortex
CCTCGCGCTGTGCGAT-1	0	0.147643	0.172811	0	0	0	0	0	0	0	0	0	0	0.264051	0	Cortex
TATCACTTCGAGTAAC-1	0	0.394981	0	0	0	0.187913	0	0	0	0	0	0	0	0.228332	0	Cortex
CTGTTACCCAATCTAG-1	0	0	0.333623	0	0.296879	0	0	0	0	0	0	0	0.181432	0	0	Cortex
CACCATGATCGCAAAG-1	0	0.324862	0	0	0	0	0	0	0.269782	0	0	0	0	0.217654	0	Cortex
TTAGCTGATTTGCCGT-1	0	0.164913	0	0	0.368817	0.279867	0	0	0	0	0	0	0	0	0	Cortex
GCGTCCCTAAGACATA-1	0	0	0.249435	0	0	0	0	0	0	0	0.37272	0	0.192797	0	0	Cortex
TTCCGGCTCGACTTCT-1	0.15787	0	0.232937	0	0	0	0	0	0.42557	0	0	0	0	0	0	Cortex
ACCGTGACCACGTGGG-1	0	0	0.258992	0	0	0	0	0	0.220458	0	0	0	0	0	0	Cortex
CAAGTAAGTGATAGAC-1	0	0	0.227148	0	0	0	0	0	0.402497	0	0	0	0	0	0	Cortex
CCTGTAAGACATGATA-1	0	0	0.294971	0	0	0	0	0	0	0	0	0	0	0	0	Cortex
CGTTTGTGTAGAGGGT-1	0	0	0	0	0	0	0	0	0	0	0.493703	0	0.329541	0	0	Cortex
CACTCCTATGTAAGAT-1	0.22243	0	0	0	0	0	0	0	0.385734	0	0	0	0	0	0	Cortex
GGAACCGTGTAAATTG-1	0	0	0.306236	0	0	0.17719	0	0	0	0	0	0	0.150038	0	0	Cortex
TCAGCAGTAGGCCCTG-1	0	0.246303	0.345359	0	0	0	0	0	0	0	0.235228	0	0	0	0	Cortex
ACAATGAATACGGAGA-1	0	0	0.273716	0	0	0	0	0	0	0	0.361387	0	0.191952	0	0	Cortex
TTCGCGCGCCATACGA-1	0.190835	0	0	0	0	0.328377	0	0	0	0	0	0	0	0	0	Cortex
TGCTGGTTGGACAATT-1	0	0	0.333702	0	0	0	0	0	0	0	0.322171	0	0	0.173372	0	Cortex
GAAGGAGTCGAGTGCG-1	0	0.328031	0	0	0.205516	0	0	0	0	0	0	0	0	0.295865	0	Cortex
CAGGCCAGTACCACCT-1	0	0	0	0	0.363547	0	0	0	0.466623	0	0	0	0	0	0	Cortex
CGCCTGGCCTACGTAA-1	0	0.17562	0.169861	0	0	0	0	0	0	0	0.486005	0	0	0	0	Cortex
TTAATGCGAGGTAACT-1	0	0	0	0	0	0	0	0	0.529502	0	0	0	0	0	0	Cortex
GACCGTCAGGTCGTGA-1	0	0	0.409024	0	0	0	0	0	0	0	0.424418	0	0	0	0	Cortex
GGTCGTAAGCTCGCAC-1	0.266738	0	0	0	0	0	0	0	0.385171	0	0	0	0	0	0	Cortex
TACTTTACTGAGCCGG-1	0	0.162095	0.293176	0	0	0.185514	0.193194	0	0	0	0	0	0	0	0	Cortex
TTGTGTATGCCACCAA-1	0	0.164104	0.332663	0	0	0	0	0	0	0	0	0	0	0	0	Cortex
CGAACCCGCATGCGTC-1	0	0	0.351222	0	0	0.133901	0	0	0	0	0	0	0	0	0	Cortex
GCTGGCGGCGCATGCT-1	0	0	0	0	0.326678	0	0	0	0	0	0	0.511367	0	0	0	Cortex
GCGACCCAACCATCTG-1	0	0	0.361076	0	0	0	0	0	0	0	0	0	0	0	0	Cortex
ACTCCCATTCCTAAAG-1	0.176925	0.262363	0.212853	0	0	0	0	0	0	0	0	0	0	0.186526	0	Cortex
TGATCACCACACTGAC-1	0	0	0.271173	0	0	0	0	0	0.41127	0	0	0	0.156541	0	0	Cortex
TGTCCCGACATAGCAC-1	0	0	0.198952	0	0	0	0	0	0	0	0.428401	0	0	0	0	Cortex
ATACCGTCATCCATAA-1	0.335516	0	0	0	0	0	0	0	0.276234	0	0	0	0	0	0	Cortex
AATGCACCAAGCAATG-1	0	0.144726	0.230945	0	0	0	0	0	0	0	0.301549	0	0.166966	0	0	Cortex
GTGATCATAGATCTGC-1	0	0.377767	0.301991	0	0	0.165137	0	0	0	0	0	0	0	0	0	Cortex
CTTCACGCCCTGGTAC-1	0	0.293158	0	0	0	0	0	0	0.222364	0	0	0	0	0	0.14975	Cortex
TGCCATTACTAAAGAA-1	0	0	0	0	0	0	0	0	0.228324	0	0	0	0.138488	0	0.168157	Cortex
AGGGAGACATACTTCG-1	0.167521	0	0	0	0	0.203188	0	0	0	0	0	0	0	0	0.24974	Cortex
AAAGGTAAGCTGTACC-1	0.178452	0	0	0	0	0	0	0	0.40803	0	0	0	0	0	0	Cortex
CATATTATTTGCCCTA-1	0	0	0.188198	0	0	0	0	0	0	0	0.263871	0	0.133995	0	0	Cortex
ATCTGCACCTCTGCGA-1	0	0	0.216297	0	0	0	0	0	0	0	0.481634	0	0.149303	0	0	Cortex
CCTAAATTAACGGTTC-1	0	0	0	0	0	0	0	0	0	0	0	0	0	0.163546	0	Cortex
CAGCTTAGTAGGTAGC-1	0	0	0	0	0.276129	0	0	0	0.57239	0	0	0	0	0	0	Cortex
TGGTTAACTTACATTT-1	0	0.162683	0.14545	0	0	0	0	0	0.353279	0	0	0	0.187455	0	0	Cortex
GATCAACATAAAGGGA-1	0	0.198113	0.212849	0.144876	0	0	0	0	0	0	0.293066	0	0	0	0	Cortex
TGAGGTGTGTGGCGGA-1	0.27188	0.160935	0	0	0	0	0	0	0.416222	0	0	0	0	0	0	Cortex
CAAACTACGATAGAGA-1	0	0	0.251532	0	0	0	0	0	0	0	0.325335	0	0.13974	0	0	Cortex
ATCTGCTGTTATCGCC-1	0.210711	0	0.157652	0	0	0	0	0	0	0	0	0	0	0	0.194185	Cortex
TAATTGGAATCGGGAA-1	0	0	0.22818	0	0	0	0	0	0	0	0.447317	0	0.174901	0	0	Cortex
ATCCTGAATCGCTGCG-1	0	0.167427	0.244025	0	0	0	0	0	0.296017	0	0	0	0	0.143213	0	Cortex
TGGAGTGATGCGATGA-1	0	0.213406	0.18175	0	0	0	0	0	0	0	0.249407	0	0.206407	0	0	Cortex
TAGGTTCGAGTTCGTC-1	0	0.168334	0.364108	0	0	0	0	0	0	0	0	0	0	0.14535	0	Cortex
GAGGAATGGAGAGGTT-1	0	0.197506	0	0	0	0	0	0	0.463206	0	0	0	0	0	0	Cortex
CATATGTCAGGCTACG-1	0	0.150423	0.135448	0	0	0	0	0	0	0	0.416933	0	0.151119	0	0	Cortex
AGAGAAACACCAGAAA-1	0	0.167354	0.219496	0	0	0	0	0	0	0	0.303448	0	0.164497	0	0	Cortex
AGGGTTCAGACGGTCC-1	0	0.238194	0	0	0	0	0	0	0.270061	0	0	0	0	0	0	Cortex
TTGCGTGAACGCTTAG-1	0	0	0.294632	0	0	0	0	0	0	0	0.388771	0	0.174115	0	0	Cortex
TAATAGGTCACCAGAA-1	0	0	0.21082	0	0	0	0	0	0	0	0.267936	0	0	0.190134	0	Cortex
GATGACGATGATCGCG-1	0	0	0.37278	0	0	0	0	0	0	0	0	0	0	0.141723	0	Cortex
GAATGCGAATCGGTTC-1	0	0	0.182118	0	0	0	0	0	0	0	0.269671	0	0.137312	0	0	Cortex
TCTAGCATCTTCGATG-1	0	0	0.192737	0	0	0	0	0	0	0	0.308181	0	0	0	0	Cortex
TAGTTTATTCTTGCTT-1	0	0.144907	0.27458	0	0	0	0	0	0	0	0.309352	0	0.13646	0	0	Cortex
GATATCTCATGCAATA-1	0	0	0.197066	0	0	0	0	0	0	0	0.233338	0	0.189505	0	0	Cortex
TTCTACCTTTATGTTG-1	0.217803	0.249624	0	0	0	0	0	0	0.265299	0	0	0	0	0	0	Cortex
AGCTCTTCCCAGTGCA-1	0	0	0.408364	0	0	0	0	0	0	0	0.262166	0	0.198446	0	0	Cortex
CCCGCAGGGCCCAAAG-1	0	0.192733	0.122114	0	0	0	0	0	0	0	0.3802	0	0.175469	0	0	Cortex
GTTAGAGTGTGCCGCT-1	0	0	0.26951	0	0	0	0	0	0	0	0.326773	0	0	0.14929	0	Cortex
GACCAGAGCCCTGTAG-1	0	0	0.279858	0	0	0	0	0	0	0	0.472059	0	0.119573	0	0	Cortex
GACAACGCAGCTTACG-1	0	0	0.290347	0	0	0	0	0	0	0	0.368714	0	0.102275	0	0	Cortex
AAGTTCAGTCTGCGTA-1	0	0	0	0	0	0	0	0	0	0	0.361585	0	0.134148	0.13139	0	Cortex
TAGTCCTGCACTAAGC-1	0	0	0.145506	0	0	0	0	0	0	0	0.222203	0	0	0.17936	0	Cortex
CCTCTACAAGGATTGG-1	0	0	0.191951	0	0	0	0	0	0	0	0.401978	0	0.165494	0	0	Cortex
GGACCTACGGTAACGT-1	0	0	0.201561	0	0	0	0	0	0	0	0.347685	0	0.150774	0	0	Cortex
GAGAGGTGCATTCTGG-1	0	0.162992	0.264414	0	0	0	0	0	0	0	0.309644	0	0.139949	0	0	Cortex
ACAAACCATGCGTCCT-1	0	0	0.120455	0	0	0	0	0	0	0	0.428234	0	0.211113	0	0	Cortex
GTTTGGTAGGGTCAAC-1	0.204862	0.327584	0	0	0	0	0	0	0	0	0	0	0	0	0	Cortex
AACCTTTAAATACGGT-1	0	0	0	0	0	0	0	0	0	0	0	0.560662	0	0	0	Cortex
GGTATTGCCGAGTTTA-1	0.202899	0.232465	0	0	0.403452	0	0	0	0.161183	0	0	0	0	0	0	Cortex
CTCACTTGGCTGGTAA-1	0.17053	0	0.216757	0	0.39767	0	0	0	0	0	0	0	0	0	0	Cortex
AGCTCTTCGTAACCTT-1	0.167508	0	0	0	0.393231	0	0	0	0	0	0	0	0	0	0.259176	Cortex
AGGTAGATCGAGATAT-1	0	0.248252	0.3612	0	0	0	0	0	0	0	0	0	0	0	0	Cortex
TACCGGTCGTTTCCAT-1	0.182414	0	0.270324	0	0	0	0	0	0	0	0	0	0	0.160012	0	Cortex
ACGTACTTTGGCACGG-1	0	0.333689	0	0	0	0	0	0	0	0	0	0	0	0.284816	0	Cortex
GAGGTACATCCATCTT-1	0	0	0	0	0	0	0	0	0	0	0	0	0	0.285452	0	Cortex
GGGCGTCACCACGTAA-1	0	0.197324	0.42217	0	0	0	0	0	0	0	0	0	0	0	0	Cortex
TGCAGTTTCCTCCCAT-1	0	0	0.312677	0	0	0	0	0	0	0	0	0	0	0	0	Cortex
AACATATCAACTGGTG-1	0	0.33272	0.290305	0	0	0	0	0	0	0	0	0	0	0	0	Cortex
TATGTCAAGACCGACT-1	0	0	0.322758	0	0.374542	0	0	0	0.3027	0	0	0	0	0	0	Cortex
CTGCTGAGGCCACGAA-1	0	0	0	0	0.368887	0	0	0	0	0	0	0.631113	0	0	0	Cortex
TCTGGGAACCTTTGAA-1	0	0.247764	0	0.38372	0	0	0	0	0	0	0	0	0	0	0	Cortex
GTGAAGATTTCAAGTG-1	0	0.21727	0	0	0	0	0	0	0	0	0	0	0	0.251385	0.165457	Cortex
TAGCTCGCCTGATAAC-1	0	0	0	0	0.363372	0	0	0	0	0	0	0.636628	0	0	0	Cortex
CGGTCTATCAACCCGT-1	0	0	0.360517	0	0.363087	0	0	0	0	0	0	0	0	0	0	Cortex
CTGCCTTTAATACCTT-1	0	0.64272	0	0	0	0	0	0	0	0	0	0	0	0	0	Cortex
TATGGTTAGTGGGAGA-1	0	0.201195	0	0	0	0	0	0	0	0	0	0.442319	0	0	0	Cortex
TAGGTGTTCCACAGAT-1	0	0.283093	0.36436	0	0	0	0	0	0	0	0	0	0	0	0	Cortex
CGTTGAGCGACCGTCG-1	0	0.649774	0	0	0	0	0	0	0	0	0	0	0	0	0	Cortex
CCTCTGTACTATTCTA-1	0	0.21769	0.204382	0	0	0	0	0	0.229324	0	0	0	0	0	0	Cortex
CCTCTAATCTGCCAAG-1	0	0	0	0	0.347483	0	0	0	0	0	0	0	0	0	0	Cortex
CGCTTTCTTGCATTCG-1	0	0	0.464574	0	0.34656	0	0	0	0	0	0	0	0	0	0	Cortex
ATACCACGGGCAACTT-1	0.195548	0.283338	0	0	0	0	0	0	0.179263	0	0	0	0	0	0	Cortex
ACGTTAATGTCGAAGA-1	0	0.660535	0	0	0	0	0	0	0	0	0	0	0	0	0	Cortex
TTGAGAGTACTGCTAA-1	0.171515	0.317612	0.173334	0	0	0	0	0	0	0	0	0	0	0	0	Cortex
AGCGAGACGTGAAGGC-1	0	0.423534	0	0	0	0	0	0	0	0	0	0	0	0.240913	0	Cortex
TGGCCAAACTGAAGTA-1	0	0.420182	0	0	0.3354	0	0	0	0	0	0	0	0	0.244419	0	Cortex
CATTTGAGTGGTACGT-1	0	0	0.315752	0	0.334	0.194759	0	0	0.15549	0	0	0	0	0	0	Cortex
GCCCTAGCCGTCGCGA-1	0.229763	0	0	0	0.331532	0	0	0	0.438704	0	0	0	0	0	0	Cortex
GATCTTTGCAGGGTAT-1	0	0.214143	0.180915	0	0	0	0	0	0	0	0	0	0	0.273808	0	Cortex
GAGCTAAGGGCATATC-1	0	0	0	0	0.330439	0	0	0	0	0	0	0.669561	0	0	0	Cortex
ATTGCCTATTAGACCG-1	0	0.324608	0.347083	0	0.328309	0	0	0	0	0	0	0	0	0	0	Cortex
TTAGCTAATACGATCT-1	0	0	0.325082	0	0	0	0	0	0	0	0	0	0	0	0	Cortex
GACGTTGCTCGGCGGC-1	0	0.225927	0	0	0	0	0	0	0.301116	0	0	0	0	0.14507	0	Cortex
GCCAGGAGTAACCGAT-1	0	0.212801	0.293658	0	0	0	0	0	0.169079	0	0	0	0	0	0	Cortex
GTCGAATTTGGGCGCT-1	0.170668	0	0	0	0.322149	0	0	0	0.23134	0	0	0	0	0	0	Cortex
ACAATTTGAGCAGTGG-1	0	0.187355	0.491049	0	0.321596	0	0	0	0	0	0	0	0	0	0	Cortex
CACCGTTAGGGATCAC-1	0	0.202842	0.300034	0	0.319642	0	0	0	0.177482	0	0	0	0	0	0	Cortex
AGTGATATGAGTAGTT-1	0	0.50218	0.179259	0	0	0	0	0	0	0	0	0	0	0	0	Cortex
CCTAACTAAGGCTCTA-1	0	0.274477	0.407539	0	0.317984	0	0	0	0	0	0	0	0	0	0	Cortex
ACTACAAAGAGAGGTG-1	0	0	0	0	0	0	0	0	0.358395	0	0	0	0	0	0	Cortex
GAGCGCTGTTAGGTAA-1	0	0.182474	0	0	0	0	0	0	0.260247	0	0.241271	0	0	0	0	Cortex
ATAGTGAAGCGTTCTC-1	0.206158	0	0	0	0	0.215681	0	0	0	0	0	0	0	0	0	Cortex
CGCCTTTAGCATGCTC-1	0	0.220423	0	0	0.314257	0	0	0	0	0	0	0.317557	0	0.147762	0	Cortex
CTGTAGCCATCTCACT-1	0.173046	0.334275	0	0	0.313428	0	0	0	0	0	0	0	0	0.17925	0	Cortex
CCTATAATGAGTGCCC-1	0	0	0.167673	0	0.310449	0.280395	0	0	0	0	0	0	0	0.241483	0	Cortex
AGTAATGTCTTGCCGC-1	0.197052	0.170137	0.158543	0	0	0	0	0	0	0	0	0	0	0.165852	0	Cortex
AAATGGTCAATGTGCC-1	0	0	0.498415	0	0.307674	0.193911	0	0	0	0	0	0	0	0	0	Cortex
AGGGACTCTACGCGAC-1	0.234591	0	0	0	0	0	0	0	0	0	0	0	0	0	0	Cortex
ACCGGTCAGGTACACC-1	0	0.241157	0	0	0.304432	0	0	0	0.454412	0	0	0	0	0	0	Cortex
CGTTTCACTTCGGGCG-1	0	0.168342	0.353461	0	0.304014	0	0	0	0	0	0	0	0.174182	0	0	Cortex
ATTCGACGCCGGGCCT-1	0	0	0	0	0.303987	0	0	0	0.52063	0	0	0	0	0.175383	0	Cortex
GATCCTCGACACTGGC-1	0	0.202118	0.215053	0	0.302599	0.28023	0	0	0	0	0	0	0	0	0	Cortex
ATCCCATCCACAGCGC-1	0	0	0	0	0	0	0	0	0.186468	0	0	0	0	0.25321	0	Cortex
ACTTTGGTCGTGCTCC-1	0.223941	0.222305	0	0	0.30177	0	0	0	0.251985	0	0	0	0	0	0	Cortex
TAGGTGCTCGCCTAGC-1	0	0.371471	0.327379	0	0.301149	0	0	0	0	0	0	0	0	0	0	Cortex
CTGCCTCATATGCAAC-1	0	0	0.299272	0	0	0	0	0	0	0	0	0	0	0	0	Cortex
CGGTTTATGAAGGAAC-1	0.247309	0.220603	0	0	0.299791	0	0	0	0.232297	0	0	0	0	0	0	Cortex
TACTGGACAGCTCGGC-1	0	0.379301	0	0	0	0	0	0	0	0	0	0	0	0.323053	0	Cortex
ACCAATATGCAAGTTA-1	0	0	0.244864	0	0.297041	0.174781	0	0	0	0	0	0	0	0.283314	0	Cortex
CGCTGGTGACTACCCT-1	0	0	0.327783	0	0.296962	0.194458	0	0	0	0	0	0	0.180797	0	0	Cortex
TTCGTACTCCAGAACG-1	0	0.253391	0	0	0.296105	0	0	0	0.450504	0	0	0	0	0	0	Cortex
GTCAGTTGTGCTCGTT-1	0	0	0	0.526666	0.293603	0	0	0	0	0	0	0	0	0	0	Cortex
GTCCAATATTTAGCCT-1	0	0.338162	0	0	0	0	0	0	0.368888	0	0	0	0	0	0	Cortex
GCTAGCACCTGGGCCA-1	0	0	0.423085	0	0.292295	0	0	0	0	0	0	0	0	0	0	Cortex
AAGCCACTTGCAGGTA-1	0	0.225963	0	0	0.292277	0	0	0	0.481761	0	0	0	0	0	0	Cortex
TGGAAGAAGGGAACGT-1	0	0	0	0	0.290564	0	0	0	0	0	0	0	0	0.207808	0	Cortex
AGTATAATACTAGGCA-1	0	0	0	0	0.290453	0	0	0	0.439283	0	0	0	0	0.270265	0	Cortex
TAACATACACGCGATC-1	0.172814	0.30266	0	0	0	0	0	0	0	0	0	0	0	0	0.23414	Cortex
CGGTTGACCTGGCATA-1	0	0.243862	0.174713	0	0.288374	0	0	0	0.29305	0	0	0	0	0	0	Cortex
ATTACTAGCCTCTTGC-1	0	0.216827	0	0	0.285113	0	0	0	0	0	0	0.498061	0	0	0	Cortex
TGGCCGTATATTGACC-1	0	0.206334	0.239089	0	0.283913	0	0	0	0	0	0.270664	0	0	0	0	Cortex
AAGTGCCTTGACTGTA-1	0	0	0.140021	0	0	0	0	0	0	0	0	0.438841	0	0	0	Cortex
CCAATCGGTAGATCGA-1	0	0.222329	0.315712	0	0	0	0	0	0.181165	0	0	0	0	0	0	Cortex
GGATTCCGCTATACCC-1	0	0.154789	0	0	0.280748	0.142346	0	0	0	0	0	0.422117	0	0	0	Cortex
GAACCCTCTGTGTTCT-1	0.167943	0.331581	0	0	0	0	0	0	0	0	0.220282	0	0	0	0	Cortex
CGACATGCGATCTTCT-1	0	0.212634	0	0	0.280019	0	0	0	0	0	0	0	0	0.507347	0	Cortex
GCCCGATGCCCAGTTC-1	0	0	0	0	0.278769	0	0	0	0.254165	0	0	0	0	0.262595	0	Cortex
CTATGAACACCTTGCC-1	0	0.406831	0	0.315535	0.277634	0	0	0	0	0	0	0	0	0	0	Cortex
GTTGGATTCAGTGGCT-1	0	0	0.327982	0	0.277302	0	0	0	0	0	0	0	0	0	0	Cortex
ATATAGAGTATTGGTC-1	0	0.266029	0	0	0.275585	0	0	0	0.458386	0	0	0	0	0	0	Cortex
CCTGAACGATATATTC-1	0	0.350733	0.374486	0	0.274781	0	0	0	0	0	0	0	0	0	0	Cortex
GATCGCTGTGGTGCGT-1	0.198809	0	0	0	0.274467	0	0	0	0.326466	0	0	0	0	0.200258	0	Cortex
TATGATCCGGCACGCC-1	0	0	0.227779	0	0.273101	0	0	0	0	0	0.266113	0	0	0	0	Cortex
CCTCTCTCCCATCTAG-1	0	0	0	0	0	0	0	0	0	0	0	0	0	0.174294	0	Cortex
GCAGACCCAGCACGTA-1	0	0	0	0	0	0.180477	0	0	0	0	0	0	0	0	0	Cortex
ACGGAGCGCAAATTAC-1	0	0.269233	0	0	0.270401	0	0	0	0	0	0.460366	0	0	0	0	Cortex
GGGCTATGATCGATGG-1	0	0	0.366708	0	0.270209	0	0	0	0	0	0	0	0	0	0	Cortex
TCCATTGTGACCTCGT-1	0	0.149438	0.386648	0	0	0	0	0	0.195227	0	0	0	0	0	0	Cortex
TGGTATCGGTCTGTAT-1	0	0	0	0	0.267736	0	0	0	0.732264	0	0	0	0	0	0	Cortex
CCATTAGCGATAATCC-1	0	0	0	0	0.267211	0	0	0	0	0	0	0	0	0.147132	0	Cortex
ATAAAGGTCAAGTACG-1	0	0	0	0	0.267136	0	0	0	0.562238	0	0	0	0	0	0	Cortex
CTCATGGCTCACAATC-1	0	0	0	0	0	0	0	0	0	0	0.187642	0	0	0.288189	0	Cortex
CGTTCTTCGCACACCT-1	0	0	0	0	0.26592	0	0	0	0	0	0.477264	0	0	0	0	Cortex
GGAAAGTGCCCATGCC-1	0	0	0.201204	0	0.264762	0	0	0	0.325405	0	0.208629	0	0	0	0	Cortex
TGCGCGATTAACGGAG-1	0	0	0.165216	0	0.261754	0	0	0	0	0	0.398508	0	0.174523	0	0	Cortex
TGTACTACTCTCACGG-1	0	0.252442	0	0	0.261685	0	0	0	0.485873	0	0	0	0	0	0	Cortex
TAGTAGCTTATACCAG-1	0	0.447662	0	0	0.261663	0	0	0	0	0	0	0	0	0.290676	0	Cortex
ATGGGACCTGCTGAAC-1	0	0.263263	0.159447	0	0.260593	0	0	0	0	0	0.316697	0	0	0	0	Cortex
GGGTATTCTAGCAAAC-1	0	0	0	0	0.258857	0	0	0	0.390346	0	0	0	0	0	0	Cortex
TACCGCGGACTTGCAG-1	0	0	0.163083	0	0.258029	0	0	0	0	0	0	0	0	0.252461	0.132432	Cortex
GGTTACCACCCTCGGG-1	0	0.150396	0.144601	0	0	0	0	0	0	0	0.236605	0	0.210967	0	0	Cortex
TCCTCTACGAGATGGC-1	0.305	0	0	0	0	0	0	0	0.170131	0	0	0.268374	0	0	0	Cortex
AGGGCGAGCAGCTGAT-1	0	0.209288	0	0	0	0	0	0	0.534466	0	0	0	0	0	0	Cortex
ACTCATGGCAGCCTTC-1	0	0.1523	0	0	0	0	0	0	0	0	0	0.410989	0	0.181166	0	Cortex
CTATGTGAGTCACGGC-1	0	0	0	0	0	0	0	0	0.189537	0	0	0	0	0.24871	0	Cortex
TTCAATTAGCCATAAT-1	0	0	0.289011	0	0	0	0	0	0	0	0	0	0	0.254453	0	Cortex
GGATGCTGGCGTTCCT-1	0	0.425245	0	0	0	0	0	0	0.32425	0	0	0	0	0	0	Cortex
AGTCCATTGGCTGATG-1	0	0.202014	0	0.34101	0	0	0	0	0	0	0	0	0.207344	0	0	Cortex
CAGATCCTGGTTTGAA-1	0	0.340003	0	0	0	0	0	0	0.411463	0	0	0	0	0	0	Cortex
ATCTAATATCCTACGG-1	0	0	0.229807	0	0.248018	0	0	0	0	0	0	0.522175	0	0	0	Cortex
GATAAATCGGTGGATG-1	0	0	0	0	0	0	0	0	0.567103	0	0	0	0	0	0	Cortex
ACTATGTCCAGCTGCC-1	0	0	0	0	0.247332	0	0	0	0	0	0.382671	0	0	0	0	Cortex
GATGTAACGAACCACC-1	0	0	0	0	0.246898	0	0	0	0	0	0.328938	0	0	0	0	Cortex
CACCGCCGACCAGCGA-1	0	0.320769	0	0	0	0	0	0	0	0	0	0	0	0.239622	0.193061	Cortex
CCATGCCTGTTTAGTA-1	0	0.279342	0	0	0	0.280299	0	0	0	0	0	0	0	0.193898	0	Cortex
GAGACTGATGGGTAGA-1	0	0.54059	0	0	0	0.21327	0	0	0	0	0	0	0	0	0	Cortex
ACGTATTACTCCGATC-1	0	0	0.294219	0	0	0	0	0	0	0	0.23904	0	0.220705	0	0	Cortex
CCCGGTGTATCGGAAT-1	0	0	0	0	0.24532	0	0	0	0.75468	0	0	0	0	0	0	Cortex
TTACATCGTGGCCTGG-1	0	0.209244	0	0	0.245203	0	0	0	0.545554	0	0	0	0	0	0	Cortex
CGATGTTGTTATCTAC-1	0.294522	0.191975	0	0	0	0	0	0	0	0	0	0	0.271135	0	0	Cortex
CTTGTGCTCACCGATT-1	0	0	0	0	0	0	0	0	0.188936	0	0	0	0	0	0	Cortex
TAATACACAGTAGTAT-1	0	0	0.418759	0	0	0.162217	0	0	0	0	0	0	0	0.177493	0	Cortex
CGTGCTTCTACCTAAA-1	0	0.283735	0	0	0	0	0	0	0.172958	0	0	0	0	0	0	Cortex
CGCCGTCTACCCATCG-1	0	0	0	0	0.24079	0	0	0	0	0	0	0	0	0	0	Cortex
AACACGAGACGCGGCC-1	0.136623	0	0.129734	0	0	0	0	0	0	0	0	0	0	0.36622	0	Cortex
GCATCCCTAACTTTGA-1	0	0.33855	0	0.201706	0	0	0	0	0.221373	0	0	0	0	0	0	Cortex
AGTTCCTATTTATGTT-1	0	0	0	0	0.237469	0	0	0	0	0	0	0	0	0	0	Cortex
TACTCTCCGAACAAAT-1	0	0	0.144131	0	0.236971	0	0	0	0	0	0	0.477508	0	0	0	Cortex
CACCCGGTTTGTGACT-1	0	0	0.22718	0.308462	0.235834	0	0	0	0	0	0.228524	0	0	0	0	Cortex
TCCGACCGCTAATCAA-1	0	0.169832	0.128882	0	0.235636	0	0	0	0	0	0.189951	0	0	0.275698	0	Cortex
GAAATGGCGGTGTTAG-1	0	0	0	0	0.235517	0	0	0	0	0	0	0.485012	0	0	0	Cortex
TTGCCGCAGACCTACA-1	0	0.159783	0.404341	0	0.235216	0	0	0	0.20066	0	0	0	0	0	0	Cortex
GTGCGGGTCTCCAAAT-1	0	0	0.339992	0	0.23366	0	0	0	0	0	0.247408	0	0	0	0	Cortex
GCCATATTGCACACAG-1	0	0	0	0	0.233064	0	0	0	0	0	0	0	0	0.227396	0.155958	Cortex
CCGTCAACCTCTGGCG-1	0	0.240125	0	0	0	0	0	0	0.527043	0	0	0	0	0	0	Cortex
GCGATTCTGGAAGCAG-1	0	0.29235	0	0	0	0	0	0	0.260645	0	0.214192	0	0	0	0	Cortex
TGTATAACAGATCCTG-1	0	0.282393	0.300577	0	0	0.184823	0	0	0	0	0	0	0	0	0	Cortex
TGTATTTACCTAATGC-1	0	0.215754	0	0	0	0	0	0	0.388112	0	0	0	0	0.163948	0	Cortex
TTGATGTGTAGTCCCG-1	0	0.31394	0	0	0	0	0	0	0	0	0	0	0	0.270903	0.183019	Cortex
GACGATATCACTGGGT-1	0	0	0	0	0	0	0	0	0	0	0	0	0.180857	0.248481	0	Cortex
CGGTTGAGTATCCTTC-1	0.225072	0.360134	0	0	0	0	0	0	0	0	0	0	0	0	0.18331	Cortex
GTCAAAGAAGTGGTGT-1	0	0.269165	0.198168	0	0	0	0	0	0	0	0	0	0	0.301798	0	Cortex
ACACTGATCAAGGTGT-1	0	0	0.426123	0	0	0	0	0	0.164415	0	0	0	0	0.178882	0	Cortex
GGAATGCGCTAGCGTG-1	0	0.480679	0.288914	0	0	0	0	0	0	0	0	0	0	0	0	Cortex
ATCCACGCTAAATGTT-1	0	0.22726	0	0	0.229313	0	0	0	0.543427	0	0	0	0	0	0	Cortex
ATTGCTGCTCCTCCAT-1	0	0	0.333922	0	0	0	0	0	0	0	0.227799	0	0.209388	0	0	Cortex
TCGGGCCGTCGTGGTA-1	0	0	0	0	0	0	0	0	0	0	0	0.630372	0	0	0	Cortex
TAACAAAGGGAGAAGC-1	0.128046	0.177462	0	0	0	0	0	0	0.340391	0	0	0	0.126009	0	0	Cortex
TGGGTTTCGGGCGTAC-1	0	0.223893	0	0	0	0	0	0	0.260025	0	0.288243	0	0	0	0	Cortex
ACCGAAGAGTCTGGTT-1	0	0	0	0	0	0	0	0	0.315578	0	0	0	0	0.186961	0	Cortex
GCAGGTAGAGTATGGT-1	0	0.273545	0.300046	0	0	0.198988	0	0	0	0	0	0	0	0	0	Cortex
GCCGTCGGTTTCGGGC-1	0	0.202738	0	0	0.227385	0.145813	0	0	0.424064	0	0	0	0	0	0	Cortex
ATCCAATGGAGGGTCC-1	0	0.241788	0.134795	0	0	0	0	0	0	0	0.234319	0	0.161797	0	0	Cortex
AGTTTCGCAGGTCGGA-1	0	0	0.314709	0	0	0	0	0	0	0	0	0	0.215572	0	0	Cortex
CTCTGCAGGCATTCTT-1	0	0	0	0	0.225385	0	0	0	0	0	0	0	0	0.257212	0.175338	Cortex
GCTGGTTTAGGCCATA-1	0	0	0	0	0	0	0	0	0.166434	0	0	0.608558	0	0	0	Cortex
CGGATGAATGCTGTGA-1	0.269123	0.18277	0	0	0	0	0	0	0	0	0.17109	0	0	0	0.152991	Cortex
GGATCATCCCGTACGC-1	0	0.319932	0.289344	0	0.22298	0.167743	0	0	0	0	0	0	0	0	0	Cortex
TATTATGTTTGCCTGC-1	0.164719	0	0	0.204387	0	0	0	0	0.41025	0	0	0	0	0	0	Cortex
CATTTATCGTTCAAGA-1	0	0.403554	0	0	0.219255	0	0	0	0.377192	0	0	0	0	0	0	Cortex
CCTCGCGCGATATAGG-1	0	0.288702	0	0	0	0	0	0	0.276733	0	0	0	0	0.216848	0	Cortex
TAGTCTAACAACGAGA-1	0	0.284157	0.271612	0	0	0	0	0	0	0	0	0	0	0.227241	0	Cortex
CTCCCTCCTTTCGATC-1	0	0	0.145676	0	0	0	0	0	0	0	0.306617	0	0.150771	0.180647	0	Cortex
AAGGGACAGATTCTGT-1	0	0.346519	0.220108	0	0	0	0	0	0.218768	0	0	0	0	0	0	Cortex
CCAGTGTACAGACCGA-1	0	0	0	0	0	0	0	0	0.429282	0	0	0	0	0	0	Cortex
AGGTCAGGTGAGAGTG-1	0	0	0.203881	0	0	0	0	0	0.13314	0	0	0	0	0.239912	0	Cortex
GTTCACAGGAGTCTAG-1	0.186826	0.166022	0	0	0	0	0	0	0	0	0	0	0.181455	0	0.251198	Cortex
AAGTAGAAGACCGGGT-1	0.179639	0	0.153466	0.126948	0.214175	0	0	0	0	0	0	0	0.134035	0	0	Cortex
TTCTTGGACGATCTGC-1	0.176095	0.425544	0	0	0	0	0	0	0	0	0	0	0	0	0.18444	Cortex
AGGAGACATCCACAGT-1	0	0	0	0	0.213482	0	0	0	0	0	0.21605	0	0	0.201109	0	Cortex
TACGACGCTTGCTGCG-1	0	0.501292	0.285702	0	0	0	0	0	0	0	0	0	0	0	0	Cortex
CCACTGGTGGCTGGTT-1	0	0	0	0	0.212754	0	0	0	0.341108	0	0	0	0	0.195676	0	Cortex
TGCAGATCGTCCTAGG-1	0	0	0	0	0	0	0	0	0.412334	0	0	0	0	0	0	Cortex
TTACATGCCACAACTA-1	0	0	0	0	0	0.275588	0	0	0	0	0	0	0	0	0	Cortex
GCTTCGACGTTCAATC-1	0	0.293186	0	0	0	0	0	0	0.495529	0	0	0	0	0	0	Cortex
CATGCCAACTCGCAAA-1	0	0	0	0	0	0	0	0	0.559676	0	0	0	0	0	0	Cortex
ACTCCCGAATTCGTTT-1	0.188789	0.255728	0.156089	0	0	0	0	0	0	0	0	0	0	0.189059	0	Cortex
CCCTATGTAGAGCAGA-1	0	0.349249	0	0	0	0	0	0	0	0	0.240984	0	0	0	0.200321	Cortex
GACGTGTAGGGATTAT-1	0	0	0	0	0	0	0	0	0.309169	0	0	0	0	0.222808	0	Cortex
CGATGGACCCTACGCC-1	0	0	0	0	0.208634	0	0	0	0.220033	0	0	0	0	0.176729	0.192793	Cortex
CGGTCCATGAGACTCC-1	0	0	0	0	0	0	0	0	0.167296	0	0	0.497165	0	0	0	Cortex
CCGTATTAGCGCAGTT-1	0.165609	0.281178	0	0.151926	0.204763	0	0	0	0	0	0	0	0	0	0.196524	Cortex
ATCAGCTCGTCCACTA-1	0	0	0.169044	0	0.204285	0	0	0	0.325224	0	0	0	0	0	0	Cortex
TCAACGCGACCGGCAG-1	0	0.230668	0.158427	0	0	0	0	0	0.407096	0	0	0	0	0	0	Cortex
GCGCAAGAGCGCGCTG-1	0	0	0.235756	0.56132	0	0	0	0	0	0	0	0	0	0	0	Cortex
GAAGGCTACCATTGTT-1	0	0.197055	0.164708	0	0	0	0	0	0	0	0.287389	0	0	0.14994	0	Cortex
TAGTCTGCGGCACATT-1	0	0	0	0	0	0	0	0	0	0	0	0.319207	0	0.226199	0	Cortex
AGTGCGTAGCTCGTAA-1	0	0	0	0	0	0.240268	0	0	0	0	0	0	0	0	0	Cortex
ACCGTTCCCGCTCTGA-1	0	0.315502	0	0	0	0	0	0	0.320764	0	0	0	0	0	0	Cortex
CTTAGGTCCCAATCGT-1	0	0.247491	0	0	0	0	0	0	0.377838	0	0	0	0.178073	0	0	Cortex
ACGCAAACTAATAGAT-1	0.164259	0.407622	0	0	0	0	0	0	0	0	0.232156	0	0	0	0	Cortex
TCTAGCAATCTCCGCC-1	0	0.17158	0.154568	0	0	0	0	0	0	0	0.318107	0	0.159997	0	0	Cortex
AACCGTTGTGTTTGCT-1	0	0.501712	0	0	0	0	0	0	0	0	0	0	0	0.302603	0	Cortex
TTGCCTAATCCAAAGT-1	0	0	0	0	0	0	0	0	0	0	0.39353	0	0.238999	0.171917	0	Cortex
CCCTGCCCAATCCGCT-1	0	0	0	0	0	0	0	0	0.255485	0	0	0	0	0.273212	0	Cortex
TTACCATTGATTACCC-1	0	0	0	0	0	0	0	0	0.553405	0	0	0	0	0	0	Cortex
AAATGGCCCGTGCCCT-1	0	0	0.227216	0	0	0	0	0	0.228684	0	0	0	0	0	0	Cortex
TGGCAACTCGCGCGCC-1	0	0.21653	0	0	0	0	0.291817	0	0	0	0	0	0	0	0	Cortex
TTCAGTTCAAGAGGAG-1	0	0	0	0	0	0	0	0	0.417741	0	0	0	0	0.220169	0.169117	Cortex
TGTTTAATACTTCATC-1	0	0.179474	0.264025	0	0	0	0	0	0	0	0.216926	0	0	0.146702	0	Cortex
CATGCATGGAGACCCT-1	0	0.248583	0	0	0	0	0	0	0.31669	0	0	0	0	0.242132	0	Cortex
AGCTGTAACCTCAATC-1	0	0	0.157467	0	0	0	0	0	0	0	0.248402	0	0.159118	0	0	Cortex
GAGCTGTCGTCTCGGA-1	0	0.278493	0.196771	0	0	0	0	0	0	0	0	0	0	0.332409	0	Cortex
GCTCGGAATTTAAAGC-1	0	0	0.228454	0	0	0	0	0	0	0	0	0.45957	0	0	0	Cortex
TGAGATTAGGCCCTAA-1	0	0	0.271453	0	0	0	0	0	0	0	0.227089	0	0.134308	0	0	Cortex
TCTCTAATAGCTGGTA-1	0	0.187308	0.148418	0	0	0	0	0	0	0	0	0	0	0.26564	0.208646	Cortex
AATGTGCTAATCTGAG-1	0	0.604362	0	0	0	0	0	0	0	0	0	0	0	0.206761	0	Cortex
TTGGTTGCGGTGCGCG-1	0.197864	0.214825	0	0	0	0	0	0	0	0	0	0	0	0.136782	0.261979	Cortex
CATGCTGGCTCCAATT-1	0	0.280068	0.181211	0	0	0	0	0	0	0	0.21117	0	0.139426	0	0	Cortex
CCTACAAGTCCGGAAT-1	0	0	0.214625	0	0	0	0	0	0.599333	0	0	0	0	0	0	Cortex
GCTGAATCTTCCAATC-1	0	0	0.223717	0	0	0	0	0	0	0	0.254366	0	0.215135	0	0	Cortex
TTATCCTCAAGGAATA-1	0	0	0.347168	0	0	0	0	0	0.292957	0	0	0	0	0	0	Cortex
CCTCGAAGTGGACGGG-1	0	0.611774	0	0	0	0.203172	0	0	0	0	0	0	0	0	0	Cortex
ACCACCCTCTCTTCTA-1	0	0.261215	0.145003	0	0	0	0	0	0	0	0.15249	0	0	0.25663	0	Cortex
GTTAGGCTACCCGTTT-1	0	0.199501	0.440721	0	0	0	0	0	0	0	0.175129	0	0	0	0	Cortex
TATTTGTTACCCTTTA-1	0	0	0.164773	0	0	0	0	0	0	0	0.160929	0	0	0.226271	0	Cortex
GAGGCCCGACTCCGCA-1	0.167203	0	0	0	0	0	0	0	0.18671	0	0	0	0	0	0.266291	Cortex
[truncated: 630 more rows]

## Sheet: 9 PCW kidney
Barcode	cnT	SSBm/d	End	ErPrT	Ica	Icb	Leu	Mes	PTA	Pod	NPC	SSpod	UB
AAGCCGCCGTGAAATC-1	0	0	0	0	0	0	0	0	0	0	1	0	0
AAGGGACTATGCATTC-1	0	0	0	0	0	0	0	0	0	0	1	0	0
ACAATGAATACGGAGA-1	0	0	0	0	0	0	0	0	0	0	1	0	0
ACACCCAGCATGCAGC-1	0	0	0	0	0	0	0	0	0	0	1	0	0
ACTATGTCCAGCTGCC-1	0	0	0	0	0	0	0	0	0	0	1	0	0
ACTATTTCCGGGCCCA-1	0	0	0	0	0	0	0	0	0	0	1	0	0
AGATGACTCGCCCACG-1	0	0	0	0	0	0	0	0	0	0	1	0	0
ATCAAACGAAGGTTTG-1	0	0	0	0	0	0	0	0	0	0	1	0	0
ATGAAGCCAAGGAGCC-1	0	0	0	0	0	0	0	0	0	0	1	0	0
ATGGGTGTATACCTCC-1	0	0	0	0	0	0	0	0	0	0	1	0	0
CAAAGATTATTGGGCC-1	0	0	0	0	0	0	0	0	0	0	1	0	0
CACCAGTCAGCATGCA-1	0	0	0	0	0	0	0	0	0	0	1	0	0
CCAATTGAATGTTAAT-1	0	0	0	0	0	0	0	0	0	0	1	0	0
TACTGAGGGAAGAAAG-1	0	0	0	0	0.215332	0.234545	0	0	0	0	0.550122	0	0
TCACGGTCATCGCACA-1	0	0	0	0	0	0.150286	0	0	0	0	0.849714	0	0
ACATAAGTCGTGGTGA-1	0	0	0	0	0.1	0.152317	0	0	0	0	0.747683	0	0
GGAACCTTGACTCTGC-1	0	0.121213	0	0.152599	0.178787	0	0	0	0	0	0.547401	0	0
TTCTAGGCCAATTGTG-1	0	0	0	0	0.153762	0	0	0	0	0	0.846238	0	0
TGTTTCTGAAGCGTGC-1	0	0	0	0	0	0.304204	0	0	0	0	0.695796	0	0
AAGACCAAATAACTCA-1	0	0	0	0	0	0.31462	0	0	0	0	0.68538	0	0
AACCATAGGGTTGAAC-1	0	0.132335	0	0	0.121243	0	0.213433	0	0	0	0.444007	0.0889815	0
TTGTCGTTCAGTTACC-1	0	0	0	0	0	0	0	0	0.255664	0	0.744336	0	0
ACGAGGTTTACAACGT-1	0	0	0	0	0	0.100021	0	0	0.156899	0	0.743101	0	0
AATGTATGGCACTGTA-1	0	0	0	0	0	0	0.157677	0	0	0	0.842323	0	0
CCCGTCAGCGTCTGAC-1	0	0	0	0.133424	0.166576	0	0	0	0	0	0.342114	0	0.357886
TGGCTTTGGGTAGACA-1	0	0	0	0.1	0	0	0	0	0	0	0.535881	0	0.364119
GATCGCTATATCTCAG-1	0	0	0	0.154332	0	0.134245	0	0	0	0	0.434128	0	0.277295
CGGTGCGCGTTGGTCC-1	0	0.186184	0	0.123332	0	0	0	0	0	0	0.233816	0.158642	0.298026
TTAGGTCATAACCGAC-1	0	0.254534	0	0.150066	0	0	0	0	0	0	0.595401	0	0
CTGGTGAATGGGCCTA-1	0	0	0	0.170479	0	0	0	0	0	0	0.829521	0	0
TATCTGAGCCGATATT-1	0	0	0	0	0	0	0	0	0.272298	0	0.727702	0	0
AATGACTGTCAGCCGG-1	0	0	0	0	0.176028	0	0	0	0	0	0.823972	0	0
GGGACAGAGTTACTCC-1	0	0	0	0	0	0.180412	0	0	0	0	0.819588	0	0
TTGCGTCGGCCAACCG-1	0	0.282816	0	0	0	0	0	0	0	0	0.717184	0	0
GTATCTCAGTCTTGAC-1	0	0	0	0.212455	0.187545	0	0.185459	0	0	0	0.414541	0	0
TATCCATATCATGCGA-1	0	0.288671	0	0.185346	0	0	0.114654	0	0	0	0.411329	0	0
TTAAGGCCCGTACTTT-1	0	0.26	0	0	0	0	0	0	0	0	0.546935	0	0.193065
CATAGCGTTGCCCACC-1	0	0	0	0.200331	0	0	0	0	0	0	0.519669	0	0.28
GACGCATACCCGTCGG-1	0	0	0	0.255759	0	0	0	0.121212	0	0	0.399597	0.223432	0
CCAAACAGAACCCTCG-1	0	0.203548	0	0	0	0	0	0	0	0	0.796452	0	0
CTCGGGTTCTCTGGCC-1	0	0.243535	0	0	0	0	0	0	0	0	0.466224	0	0.290241
TTCAACGACCCGACCG-1	0	0	0	0	0	0		0	0.304793	0	0.495207	0.2	0
GGCTCCTCCACCTGTT-1	0	0.134563	0	0	0.206868	0.265437	0	0	0	0	0.393132	0	0
CGCTGTGTGGATGTTG-1	0	0	0	0.193787	0.215769	0	0.0858718	0	0	0	0.291358	0.213215	0
GATCCTCGACACTGGC-1	0	0.232123	0	0.138769	0	0	0	0	0	0	0.287849	0.187687	0.153572
TTCCGGCCTTGAGGCT-1	0	0	0	0.18898	0	0	0	0	0	0	0.413269	0.187977	0.209775
CAACGACCCGTTTACA-1	0	0	0	0.221645	0	0	0	0	0	0	0.420905	0.167688	0.189762
CTACAAGAAATAACCC-1	0	0	0	0.196156	0	0	0	0	0	0	0.482197	0.321647	0
GCCCGCGCGTAAACGG-1	0	0.207184	0	0.123215	0.178648	0	0	0	0	0	0.367737	0	0.123216
TGGTTAACTTACATTT-1	0	0	0	0	0	0	0	0	0	0	0.759324	0	0.240676
ACCTCGAACTTATGCT-1	0	0	0	0.145184	0	0	0	0	0	0	0.354816	0.235436	0.264564
AAACTTAATTGCACGC-1	0	0	0	0	0.145483	0	0	0	0	0	0.854517	0	0
CACGTCGGCAACCTCT-1	0	0	0	0	0	0	0	0	0.245487	0	0.754513	0	0
TCAACGCAGGAAATAA-1	0	0.255184	0	0	0	0	0	0	0	0	0.744816	0	0
TAATAGGTCACCAGAA-1	0	0.154643	0	0	0	0	0.145357	0	0	0	0.344339	0	0.355661
GGGCAGGATTTCTGTG-1	0	0	0	0.256843	0		0	0	0	0	0.543157	0	0.2
TATCGATGATTAAACG-1	0	0.258997	0	0	0	0	0	0	0	0	0.741003	0	0
AAGTAGAAGACCGGGT-1	0	0.221306	0	0	0	0	0	0		0	0.53982	0	0.238875
TCCCTGGCGTATTAAC-1	0	0	0	0.123365	0.186368	0		0.0878658	0	0	0.337748	0	0.264654
CTAACTGGTCCGGTTC-1	0	0	0	0.270232	0	0	0	0	0	0	0.529768	0	0.2
ATTAGATTGATAGCGG-1	0	0.172406	0	0	0.19688	0	0	0	0	0	0.227594	0.0789643	0.324156
CCGTGTTAAATTCCAT-1	0	0	0	0.176948	0.167863		0.112575	0	0	0.219561	0.323052	0	0
CTCTCTAACTGCCTAG-1	0	0	0	0.184558	0.207847		0	0	0	0.0860675	0.521528	0	0
TAGGGTGTTTCAAGAG-1	0	0	0	0	0.16	0.220208		0	0	0	0.619792	0	0
ACACCGGTCTGACCGC-1	0	0	0	0	0	0.28279	0	0	0	0	0.71721	0	0
GGTCTCTGAATGGACT-1	0	0	0	0.189079	0	0	0	0	0	0	0.810921	0	0
AACGAAAGTCGTCCCA-1	0	0	0	0	0	0.297656	0	0	0	0	0.702344	0	0
TCACGATGTCCGTGGA-1	0	0.145759	0	0	0	0	0.158252	0.0987659	0	0.173693	0.295989	0	0.127541
ACCGTCCACTGGGCCC-1	0	0.0956844	0	0	0	0	0	0	0	0	0.582559	0	0.321757
ATGTGCATCCGACGCA-1	0	0.154638	0	0.178954	0.23931	0	0	0	0	0	0.281412	0.145686	0
GCTGAATCTTCCAATC-1	0	0.243147	0	0	0	0	0.130157	0	0	0	0.480964	0	0.145732
AACAGCTGTGTGGCAA-1	0	0.137932	0	0	0.182685		0	0	0	0.154686	0.279383	0	0.245314
AGAGAAGGAGTACAAT-1	0	0.162982	0	0.159058	0	0	0	0	0	0	0.677959	0	0
TCGACAACTGAACCCG-1	0	0.123532	0	0.109633	0.119582		0.116274	0	0	0	0.173462	0.125369	0.232148
CATGGTATTAGTTTGT-1	0	0	0	0.150012	0	0	0	0	0.178133	0	0.671855	0	0
GCACAAACCCTAGATG-1	0	0.157828	0	0.152392	0.243992	0	0.132434	0	0	0	0.169779	0.143574	0
TTGAAGGATGGGCGCC-1	0	0	0	0	0	0.13386	0	0	0	0	0.86614	0	0
CCACCAACTTTACTGT-1	0	0	0	0	0.3	0	0	0	0	0	0.430348	0	0.269652
CGTGCTTCTACCTAAA-1	0	0	0	0	0	0	0	0	0	0	0.855126	0.144874	0
TAAGAGGGACAGGGAC-1	0	0	0	0.287286	0	0	0	0.223017	0	0	0.489697	0	0
GTGCGGGTCTCCAAAT-1	0	0.213534	0	0.177073	0	0	0	0.162075	0	0	0.447318	0	0
ATGACGCGTTCTATCC-1	0	0	0	0.140165	0.202389	0	0	0	0	0	0.34501	0	0.312435
AGCATCGTCGATAATT-1	0	0	0	0.203051	0.157849	0	0.1	0	0	0	0.5391	0	0
GAATAGTGCTCGATTA-1	0	0.168959	0	0	0.19674	0	0	0	0	0	0.634301	0	0
TATTAACCTGACCGCG-1	0	0	0	0		0.27933	0	0	0	0	0.72067	0	0
TCAACAAAGATAATTC-1	0	0	0	0.183188	0	0	0	0	0	0	0.816812	0	0
TACGCCGAGGGTACCC-1	0	0	0	0	0.128507	0	0	0	0	0	0.871493	0	0.171805
AAGATGGCACCGGACC-1	0	0	0	0	0	0	0	0	0.189232	0	0.810768	0	0
AGTCGTGGGCATTACG-1	0	0	0	0.1712	0	0	0	0	0	0	0.8288	0	0
CACCCGGTTTGTGACT-1	0	0	0	0.118652	0.21	0	0.218471	0	0	0	0.452876	0	0
TTGTTTCATTAGTCTA-1	0	0.156157	0	0	0	0	0	0	0.240666	0	0.603178	0	0
