# Supplementary material for: Integrating spatial transcriptomics with single-cell transcriptomics reveals a spatiotemporal gene landscape of the human developing kidney
Source: Cell Biosci. 2022 Jun 3;12:80. doi: 10.1186/s13578-022-00801-x (PMC9164720; doi:10.1186/s13578-022-00801-x)
Supplement: Supplementary file 4 — Additional file 4: Table S3. The biological process of each ST-seq cluster. [file 13578_2022_801_MOESM4_ESM.xlsx]

## Sheet: cluster 1
GO_term	Annotated	Significant	SymbolList	Expected	classic_fisher	FDR
oxygen transport	14	6	HBA1,HBB,HBG1,HBG2,HBM,HBZ	0.04	7.2e-13	1.36008e-09
gas transport	18	6	HBA1,HBB,HBG1,HBG2,HBM,HBZ	0.05	4.4e-12	4.1558e-09
cell differentiation	3931	27	ADIRF,AHSP,ALAS2,APCDD1,BTG2,CCL21,CD24,CNTN1,DDIT4,DHRS2,ELF3,FGFR3,GDF15,HBZ,HES1,ID1,KRT18,KRT19,KRT7,MGP,OGN,S100A8,SPINK1,TACSTD2,TAGLN,UPK1A,UPK2	10.41	1.2e-07	7.556e-05
response to wounding	4218	25	COL3A1,FN1,TIMP1,CD24,DDIT4,DEFA3,DHRS2,FBLN5,FGFR3,GDF15,HBA1,HBB,HBG1,HBG2,HBM,HBZ,HES1,HPGD,ID1,KRT18,KRT19,S100A8,S100A9,S100P,SNCG	11.17	1e-05	0.00236125
biological adhesion	1279	13	CCL21,CD24,CNTN1,FBLN5,HBB,HES1,ID1,MGP,S100A8,S100A9,TACSTD2,THBS2,VWF	3.39	1.7e-05	0.00242871
anatomical structure development	5654	29	AHSP,ALAS2,APCDD1,BTG2,CCL21,CD24,CNTN1,DDIT4,DHRS2,ELF3,ELN,FGFR3,GDF15,HBZ,HES1,HPGD,ID1,KRT18,KRT19,KRT7,MGP,OGN,S100A8,SPINK1,TACSTD2,TAGLN,THBS2,UPK1A,UPK2	14.97	1.8e-05	0.00242871
response to toxic substance	450	8	ADIRF,DHRS2,FBLN5,HBA1,HBB,HPGD,ID1,S100A8	1.19	2.1e-05	0.00259737
developmental process	6058	30	ADIRF,AHSP,ALAS2,APCDD1,BTG2,CCL21,CD24,CNTN1,DDIT4,DHRS2,ELF3,ELN,FGFR3,GDF15,HBZ,HES1,HPGD,ID1,KRT18,KRT19,KRT7,MGP,OGN,S100A8,SPINK1,TACSTD2,TAGLN,THBS2,UPK1A,UPK2	16.04	2.2e-05	0.00259737
response to stimulus	8776	36	ADIRF,ALAS2,APCDD1,BTG2,C7,CCL21,CD24,CNTN1,DDIT4,DEFA3,DHRS2,ELF3,FBLN5,FGFR3,GDF15,HBA1,HBB,HBG1,HBG2,HBM,HBZ,HES1,HPGD,ID1,KRT18,KRT19,OGN,RNASE1,S100A8,S100A9,S100P,SNCG,SPINK1,TACSTD2,UPK1A,VWF	23.24	7.8e-05	0.00701629
peptidyl-cysteine S-nitrosylation	8	2	S100A8,S100A9	0.02	0.00019	0.0143564
response to fungus	49	3	DEFA3,S100A8,S100A9	0.13	0.00029	0.0202893

## Sheet: Cluster 2
GO_term	Annotated	Significant	SymbolList	Expected	classic_fisher	FDR
hydrogen peroxide catabolic process	20	3	GPX3,HBA1,HBB	0.04	9.7e-06	0.00284016
cell differentiation	3931	20	ADIRF,APCDD1,COL3A1,DDIT4,DEFB1,DHRS2,DLK1,ELF3,GDF15,ID1,JUNB,KRT19,LUM,MGP,PTH1R,S100A6,SDC4,SPINK1,UPK1A,UPK2	8.33	2.6e-05	0.00543771
hydrogen peroxide metabolic process	42	3	GPX3,HBA1,HBB	0.09	9.5e-05	0.0122
bicarbonate transport	43	3	CA12,HBA1,HBB	0.09	0.0001	0.0122
cellular potassium ion homeostasis	8	2	ATP1A1,ATP1B1	0.02	0.00012	0.0135138
cofactor catabolic process	53	3	GPX3,HBA1,HBB	0.11	0.00019	0.018544
multicellular organismal process	7555	27	ALB,APCDD1,ATP1A1,ATP1B1,COL3A1,DDIT4,DEFB1,DHRS2,ELF3,GDF15,HBB,HBG2,HPGD,ID1,IGFBP2,JUNB,KRT19,LUM,MGP,PTH1R,S100A6,S100P,SDC4,SNCG,SPINK1,UMOD,UPK2	16	0.00019	0.018544
cellular sodium ion homeostasis	13	2	ATP1A1,ATP1B1	0.03	0.00034	0.024888
establishment or maintenance of transmembrane electrochemical gradient	13	2	ATP1A1,ATP1B1	0.03	0.00034	0.024888
response to antibiotic	303	5	GPX3,HBA1,HBB,HPGD,ID1	0.64	0.00042	0.02928
potassium ion homeostasis	15	2	ATP1A1,ATP1B1	0.03	0.00045	0.02928
developmental process	6058	23	ADIRF,APCDD1,COL3A1,DDIT4,DEFB1,DHRS2,DLK1,ELF3,GDF15,HPGD,ID1,IGFBP2,JUNB,KRT19,LUM,MGP,PTH1R,S100A6,SDC4,SPINK1,UMOD,UPK1A,UPK2	12.83	0.00052	0.03172
relaxation of cardiac muscle	17	2	ATP1A1,ATP1B1	0.04	0.00058	0.0339648
drug transport	185	4	HBA1,HBB,HBG2,SNCG	0.39	0.00061	0.0343477
cellular response to reactive oxygen species	85	3	GPX3,CYBA,APOE	0.18	0.00077	0.0373084

## Sheet: Cluster 3
GO_term	Annotated	Significant	SymbolList	Expected	classic_fisher	FDR
blood vessel development	585	16	ADGRA2,COL4A1,COL4A2,GPC3,HPGD,MYLK,PDGFRA,PRICKLE1,PTK7,PTN,SEMA3C,SFRP1,TCF21,TGFBI,WNT4,WNT5A	2.17	2.6e-10	5.354e-08
vasculature development	606	16	ADGRA2,COL4A1,COL4A2,GPC3,HPGD,MYLK,PDGFRA,PRICKLE1,PTK7,PTN,SEMA3C,SFRP1,TCF21,TGFBI,WNT4,WNT5A	2.25	4.3e-10	8.22221e-08
extracellular matrix organization	327	9	COL4A1,COL4A2,COL6A3,MFAP4,PDGFRA,POSTN,SPOCK2,TGFBI,TNC	1.21	3.1e-06	9.76318e-05
extracellular structure organization	376	9	COL4A1,COL4A2,COL6A3,MFAP4,PDGFRA,POSTN,SPOCK2,TGFBI,TNC	1.39	9.5e-06	0.000259505
epithelial cell differentiation	710	12	CLIC5,COL4A1,NPHS2,PODXL,PTK7,PTN,PTPRO,TCF21,UPK1A,UPK2,WNT4,WNT5A	2.63	9.7e-06	0.000262292
positive regulation of non-canonical Wnt signaling pathway	12	3	GPC3,SFRP1,WNT5A	0.04	1e-05	0.0002677
regulation of anatomical structure morphogenesis	978	14	ADGRA2,AGTR2,CDC42EP5,COL4A2,GPC3,POSTN,PRICKLE1,PTK7,PTN,PTPRO,SFRP1,TACSTD2,WNT4,WNT5A	3.63	1.1e-05	0.000291554
canonical Wnt signaling pathway	292	8	GPC3,IGFBP2,PRICKLE1,PTK7,PTPRO,SFRP1,WNT4,WNT5A	1.08	1.2e-05	0.000311883
male gonad development	138	6	PDGFRA,REN,SFRP1,TCF21,WNT4,WNT5A	0.51	1.2e-05	0.000311883
hormone metabolic process	212	7	HSD17B2,MME,PDGFRA,RBP1,REN,SULT1E1,WNT4	0.79	1.3e-05	0.000334625
planar cell polarity pathway involved in neural tube closure	13	3	PTK7,SFRP1,WNT5A	0.05	1.4e-05	0.000356933
tube formation	143	6	PODXL,PRICKLE1,PTK7,SFRP1,WNT4,WNT5A	0.53	1.5e-05	0.00037528
cellular component organization	6006	39	AGTR2,BST2,CDC42EP5,CDH11,CDKN1C,CLIC5,COL4A1,COL4A2,COL6A3,COLEC12,CTSC,EMILIN1,GPC3,GPX3,HBA1,HBB,IGFBP2,IGFBP7,LGALS1,MFAP4,MYLK,NCAM1,NPHS2,PDGFRA,PODXL,POSTN,PTK7,PTN,PTPRO,SEMA3C,SFRP1,SPOCK2,TACSTD2,TGFBI,TMSB4X,TNC,UPK1A,WNT4,WNT5A	22.26	1.5e-05	0.00037528
cellular response to transforming growth factor beta stimulus	218	7	CDKN1C,COL4A2,HPGD,POSTN,SFRP1,WNT4,WNT5A	0.81	1.6e-05	0.000392954
cellular response to stimulus	7132	43	ADGRA2,ADIRF,AGTR2,APCDD1,BST2,CDC42EP5,CDKN1C,COL4A1,COL4A2,COLEC12,CTSC,GPC3,GPX3,HBA1,HBB,HPGD,IGFBP2,IGFBP7,LGALS1,MFAP4,MME,MYLK,NCAM1,PDGFRA,POSTN,PRICKLE1,PTK7,PTN,PTPRO,REN,SEMA3C,SFRP1,SPINK1,SPOCK2,TACSTD2,TCF21,TMSB4X,TMX4,TNC,TRIL,UPK1A,WNT4,WNT5A	26.44	2.2e-05	0.000494908
regulation of epithelial tube formation	18	3	PTK7,SFRP1,WNT5A	0.07	3.8e-05	0.000731842
regulation of blood pressure	170	6	AGTR2,HBB,MME,POSTN,PTPRO,REN	0.63	3.9e-05	0.000743611
response to wounding	1254	12	COL3A1,SPARC,FN1,TIMP1,DCN,S100A8,PTK7,TMSB4X,TNC,TRIL,WNT4,WNT5A	4.65	0.00195	0.0147046
regulation of cell-matrix adhesion	100	3	POSTN,SFRP1,WNT4	0.37	0.00608	0.0315429
extracellular region part	3984	46	ADIRF,BST2,CDH11,CLIC5,COL4A1,COL4A2,COL6A3,COLEC12,CTSC,EMILIN1,GPC3,GPX3,HBA1,HBB,HBG2,HBM,HBZ,HPGD,IGFBP2,IGFBP7,LGALS1,MFAP4,MME,MOXD1,MYLK,NCAM1,NPHS2,PODXL,POSTN,PRSS23,PTN,PTPRO,REN,RNASE1,S100P,SEMA3C,SFRP1,SPINK1,SPOCK2,TACSTD2,TGFBI,TNC,UPK1A,UPK2,WNT4,WNT5A	14.12	2.5e-17	3.2e-15
extracellular region	4741	48	ADIRF,AGTR2,BST2,CDH11,CLIC5,COL4A1,COL4A2,COL6A3,COLEC12,CTSC,EMILIN1,GPC3,GPX3,HBA1,HBB,HBG2,HBM,HBZ,HPGD,IGFBP2,IGFBP7,LGALS1,MFAP4,MME,MOXD1,MYLK,NCAM1,NPHS2,PODXL,POSTN,PRSS23,PTN,PTPRO,REN,RNASE1,S100P,SEMA3C,SFRP1,SPINK1,SPOCK2,TACSTD2,TGFBI,TMSB4X,TNC,UPK1A,UPK2,WNT4,WNT5A	16.8	4.9e-16	2.26743e-14
extracellular exosome	2739	38	ADIRF,BST2,CDH11,CLIC5,COL4A2,COL6A3,COLEC12,CTSC,EMILIN1,GPC3,GPX3,HBA1,HBB,HBM,HBZ,HPGD,IGFBP2,IGFBP7,LGALS1,MFAP4,MME,MYLK,NCAM1,NPHS2,PODXL,PRSS23,PTPRO,RNASE1,S100P,SEMA3C,SFRP1,SPINK1,TACSTD2,TGFBI,UPK1A,UPK2,WNT4,WNT5A	9.71	6e-16	2.26743e-14
extracellular vesicle	2739	38	ADIRF,BST2,CDH11,CLIC5,COL4A2,COL6A3,COLEC12,CTSC,EMILIN1,GPC3,GPX3,HBA1,HBB,HBM,HBZ,HPGD,IGFBP2,IGFBP7,LGALS1,MFAP4,MME,MYLK,NCAM1,NPHS2,PODXL,PRSS23,PTPRO,RNASE1,S100P,SEMA3C,SFRP1,SPINK1,TACSTD2,TGFBI,UPK1A,UPK2,WNT4,WNT5A	9.71	6e-16	2.26743e-14
extracellular organelle	2741	38	ADIRF,BST2,CDH11,CLIC5,COL4A2,COL6A3,COLEC12,CTSC,EMILIN1,GPC3,GPX3,HBA1,HBB,HBM,HBZ,HPGD,IGFBP2,IGFBP7,LGALS1,MFAP4,MME,MYLK,NCAM1,NPHS2,PODXL,PRSS23,PTPRO,RNASE1,S100P,SEMA3C,SFRP1,SPINK1,TACSTD2,TGFBI,UPK1A,UPK2,WNT4,WNT5A	9.72	6.2e-16	2.26743e-14
extracellular membrane-bounded organelle	2741	38	ADIRF,BST2,CDH11,CLIC5,COL4A2,COL6A3,COLEC12,CTSC,EMILIN1,GPC3,GPX3,HBA1,HBB,HBM,HBZ,HPGD,IGFBP2,IGFBP7,LGALS1,MFAP4,MME,MYLK,NCAM1,NPHS2,PODXL,PRSS23,PTPRO,RNASE1,S100P,SEMA3C,SFRP1,SPINK1,TACSTD2,TGFBI,UPK1A,UPK2,WNT4,WNT5A	9.72	6.2e-16	2.26743e-14
Extracellular fibril organization	584	18	COL14A1,COL1A1,COL3A1,COL1A2,COL5A1,GPC3,IGFBP7,LGALS1,MFAP4,NCAM1,POSTN,PTN,SFRP1,SPOCK2,TGFBI,TNC,T4,WNT5A	2.07	1e-12	3.2e-11
extracellular matrix disassembly	183	9	COL4A1,COL4A2,COL6A3,FN1,TIMP1,FBN1,ENG,TGFBI,ELN	0.65	1.6e-08	3.41333e-07

## Sheet: Cluster 4
GO_term	Annotated	Significant	SymbolList	Expected	classic_fisher	FDR
developmental process	6058	83	ACTA2,ADIRF,AGTR2,AHSP,APCDD1,AQP2,BEX1,BTF3,BTG2,CDKN1C,CKB,CLDN11,CLDN4,COL1A1,COL1A2,COL3A1,COL4A1,COL4A2,COL5A1,CTSC,CTSH,DCN,DDIT4,DEFB1,DHRS2,DLK1,DUSP1,ELF3,ELN,FBLN1,FBN1,FOS,GDF15,HBZ,HES4,HMGB2,HPGD,ID1,IGFBP2,IGFBP5,IGFBP7,JUNB,KRT19,KRT7,KRT8,LGALS1,LTBP4,LUM,MATN2,MME,MT-ATP6,MT-CO1,MT-CO2,MT-CYB,MT-ND4,NASP,NNAT,OGN,PSMA2,PTH1R,REN,RPS3A,RPS4X,S100A4,S100A6,SFRP1,SPARC,SPINK1,SPP1,S…	47.05	1.6e-10	4.7744e-08
renal system development	281	15	ACTA2,AGTR2,AQP2,CDKN1C,COL4A1,CTSH,DCN,FBN1,HPGD,MME,REN,SFRP1,TACSTD2,TCF21,UMOD	2.18	5e-09	7.85263e-07
tissue development	1968	40	ACTA2,AGTR2,APCDD1,BTG2,CLDN4,COL1A1,COL1A2,COL3A1,COL4A1,COL4A2,COL5A1,CTSH,DCN,DUSP1,ELF3,FOS,GDF15,ID1,IGFBP5,JUNB,KRT19,KRT7,KRT8,LUM,PSMA2,PTH1R,S100A4,SFRP1,SPP1,STMN1,TACSTD2,TCF21,TGFBI,TNC,TXNIP,UBC,UMOD,UPK1A,UPK2,ZFP36	15.29	5.6e-09	8.3552e-07
cellular response to growth factor stimulus	597	21	AGTR2,CDKN1C,COL1A1,COL1A2,COL3A1,COL4A2,DCN,DDIT4,FBN1,FOS,GDF15,HNRNPH1,HPGD,ID1,LTBP4,SFRP1,SPARC,TIA1,TOB1,UBC,ZFP36	4.64	6.6e-09	9.08764e-07
kidney development	265	14	ACTA2,AGTR2,AQP2,CDKN1C,CTSH,DCN,FBN1,HPGD,MME,REN,SFRP1,TACSTD2,TCF21,UMOD	2.06	1.9e-08	2.02486e-06
system development	4562	65	ACTA2,AGTR2,AHSP,APCDD1,AQP2,BEX1,BTG2,CDKN1C,CKB,CLDN11,CLDN4,COL1A1,COL1A2,COL3A1,COL4A1,COL4A2,COL5A1,CTSH,DCN,DDIT4,DHRS2,ELF3,ELN,FBN1,FOS,GDF15,HBZ,HES4,HMGB2,HPGD,ID1,IGFBP5,JUNB,KRT19,KRT7,KRT8,LGALS1,LUM,MATN2,MME,MT-CO1,MT-CO2,MT-CYB,MT-ND4,NASP,NNAT,OGN,PSMA2,PTH1R,REN,S100A4,S100A6,SFRP1,SPARC,SPP1,STMN1,TACSTD2,TCF21,TGFBI,THBS2,TNC,TXNIP,UBC,UMOD,ZFP36	35.43	3.1e-08	2.89075e-06
mitochondrial ATP synthesis coupled electron transport	90	8	MT-CO1,MT-CO2,MT-CO3,MT-CYB,MT-ND1,MT-ND2,MT-ND3,MT-ND4	0.7	4.9e-07	3.40037e-05
ATP synthesis coupled electron transport	91	8	MT-CO1,MT-CO2,MT-CO3,MT-CYB,MT-ND1,MT-ND2,MT-ND3,MT-ND4	0.71	5.3e-07	3.51449e-05
oxidative phosphorylation	125	9	MT-ATP6,MT-CO1,MT-CO2,MT-CO3,MT-CYB,MT-ND1,MT-ND2,MT-ND3,MT-ND4	0.97	5.6e-07	3.6327e-05
cell differentiation	3931	55	ACTA2,ADIRF,AGTR2,AHSP,APCDD1,BEX1,BTG2,CDKN1C,COL1A1,COL3A1,COL4A1,COL4A2,DDIT4,DEFB1,DHRS2,DLK1,ELF3,FBLN1,FBN1,FOS,GDF15,HBZ,HES4,HMGB2,ID1,IGFBP5,JUNB,KRT19,KRT7,KRT8,LGALS1,LTBP4,LUM,MATN2,NNAT,OGN,PTH1R,REN,RPS3A,S100A4,S100A6,SFRP1,SPINK1,SPP1,STMN1,SULT1E1,TACSTD2,TCF21,TGFBI,TNC,TOB1,TXNIP,UPK1A,UPK2,ZFP36	30.53	1.6e-06	8.52571e-05
mRNA catabolic process	339	13	BTG2,PSMA2,RPL11,RPL14,RPL17,RPL22,RPL4,RPL5,RPS3A,RPS4X,TOB1,UBC,ZFP36	2.63	2.4e-06	0.000117403
blood vessel development	585	17	ACTA2,COL1A1,COL1A2,COL3A1,COL4A1,COL4A2,COL5A1,CTSH,DCN,HPGD,ID1,JUNB,SFRP1,SPARC,TCF21,TGFBI,THBS2	4.54	2.9e-06	0.000139574
cellular developmental process	4229	57	ACTA2,ADIRF,AGTR2,AHSP,APCDD1,BEX1,BTG2,CDKN1C,COL1A1,COL3A1,COL4A1,COL4A2,DDIT4,DEFB1,DHRS2,DLK1,ELF3,FBLN1,FBN1,FOS,GDF15,HBZ,HES4,HMGB2,ID1,IGFBP5,JUNB,KRT19,KRT7,KRT8,LGALS1,LTBP4,LUM,MATN2,MME,NNAT,OGN,PTH1R,REN,RPS3A,S100A4,S100A6,SFRP1,SPARC,SPINK1,SPP1,STMN1,SULT1E1,TACSTD2,TCF21,TGFBI,TNC,TOB1,TXNIP,UPK1A,UPK2,ZFP36	32.85	3.1e-06	0.000146832
multi-organism process	2422	39	ACTA2,CFH,CLDN11,CLDN4,COL16A1,DCN,DDIT4,DEFB1,FBLN1,FOS,HMGB2,HMGN2,HPGD,IGFBP2,IGFBP5,IGFBP7,JUNB,KRT19,KRT7,KRT8,LEAP2,LGALS1,PSMA2,REN,RNASE1,RPL11,RPL14,RPL17,RPL22,RPL4,RPL5,RPS3A,RPS4X,SPARC,SPINK1,SPP1,STMN1,UBC,ZFP36	18.81	4.3e-06	0.000197403
nuclear-transcribed mRNA catabolic process, nonsense-mediated decay	120	8	RPL11,RPL14,RPL17,RPL22,RPL4,RPL5,RPS3A,RPS4X	0.93	4.3e-06	0.000197403
vasculature development	606	17	ACTA2,COL1A1,COL1A2,COL3A1,COL4A1,COL4A2,COL5A1,CTSH,DCN,HPGD,ID1,JUNB,SFRP1,SPARC,TCF21,TGFBI,THBS2	4.71	4.6e-06	0.000207976
epithelium development	1201	25	ACTA2,AGTR2,APCDD1,COL1A1,COL1A2,COL4A1,COL5A1,CTSH,ELF3,ID1,IGFBP5,KRT19,KRT7,KRT8,PSMA2,SFRP1,TACSTD2,TCF21,TNC,TXNIP,UBC,UMOD,UPK1A,UPK2,ZFP36	9.33	5.1e-06	0.00022714
tube development	917	19	AGTR2,AQP2,COL3A1,COL4A1,COL4A2,CTSH,DCN,HPGD,ID1,IGFBP5,JUNB,SFRP1,SPARC,TACSTD2,TCF21,TGFBI,THBS2,TNC,UMOD	7.12	8.5e-05	0.00232697
tissue morphogenesis	616	15	ACTA2,AGTR2,COL1A1,COL1A2,COL3A1,COL4A1,COL5A1,CTSH,IGFBP5,PSMA2,SFRP1,TACSTD2,TCF21,TNC,UBC	4.78	8.8e-05	0.0023872
response to wounding	1254	23	AGTR2,C7,CFH,COL1A1,COL1A2,COL3A1,COL5A1,DCN,DEFB1,ELF3,FBLN1,FOS,HBB,HBG2,HMGB2,KNG1,LGALS1,MATN2,PLAT,SPARC,SPP1,TNC,ZFP36	9.74	9.3e-05	0.00250011
translational initiation	184	8	RPL11,RPL14,RPL17,RPL22,RPL4,RPL5,RPS3A,RPS4X	1.43	9.5e-05	0.00253107
cardiovascular system development	925	19	ACTA2,AGTR2,COL1A1,COL1A2,COL3A1,COL4A1,COL4A2,COL5A1,CTSH,DCN,FBN1,HPGD,ID1,JUNB,SFRP1,SPARC,TCF21,TGFBI,THBS2	7.18	9.6e-05	0.00253508
circulatory system development	926	19	ACTA2,AGTR2,COL1A1,COL1A2,COL3A1,COL4A1,COL4A2,COL5A1,CTSH,DCN,FBN1,HPGD,ID1,JUNB,SFRP1,SPARC,TCF21,TGFBI,THBS2	7.19	9.7e-05	0.00253902
generation of precursor metabolites and energy	483	13	ADH1C,DDIT4,HMGCS2,MT-ATP6,MT-CO1,MT-CO2,MT-CO3,MT-CYB,MT-ND1,MT-ND2,MT-ND3,MT-ND4,UBC	3.75	0.0001	0.00259478
macromolecule catabolic process	1272	23	BGN,BTG2,CTSC,CTSD,CTSH,DCN,HMGB2,LUM,OGN,PSMA2,REN,RPL11,RPL14,RPL17,RPL22,RPL4,RPL5,RPS3A,RPS4X,SKP1,TOB1,UBC,ZFP36	9.88	0.00012	0.00293508
regulation of cell proliferation	1537	26	AGTR2,BTG2,CDKN1C,CTSH,DHRS2,FBLN1,FXYD2,HMGB2,ID1,IGFBP2,IGFBP5,IGFBP7,JUNB,OGN,PTH1R,RPS4X,S100A11,S100A6,SFRP1,SPARC,TACSTD2,TNC,TOB1,TXNIP,UMOD,ZFP36	11.94	0.00012	0.00293508
blood vessel morphogenesis	501	13	COL3A1,COL4A1,COL4A2,CTSH,DCN,HPGD,ID1,JUNB,SFRP1,SPARC,TCF21,TGFBI,THBS2	3.89	0.00014	0.00328945
response to retinoic acid	103	6	COL1A1,CTSH,DUSP1,IGFBP2,IGFBP7,TNC	0.8	0.00015	0.00349687
tissue remodeling	148	7	AGTR2,BGN,ELF3,IGFBP5,PTH1R,SFRP1,SPP1	1.15	0.00016	0.00364458
mRNA metabolic process	803	17	BTG2,HNRNPA2B1,HNRNPH1,PSMA2,RPL11,RPL14,RPL17,RPL22,RPL4,RPL5,RPS3A,RPS4X,SNRPD1,TIA1,TOB1,UBC,ZFP36	6.24	0.00016	0.00364458
morphogenesis of an epithelium	517	13	AGTR2,COL1A1,COL1A2,COL4A1,COL5A1,CTSH,IGFBP5,PSMA2,SFRP1,TACSTD2,TCF21,TNC,UBC	4.02	0.0002	0.0238824

## Sheet: Cluster 5
GO_term	Annotated	Significant	SymbolList	Expected	classic_fisher	FDR
developmental process	6058	130	A2M,ACTN4,ADAMTS9,ADIRF,AGRN,APCDD1,AQP2,B2M,BMP7,BST2,BTG2,CDH5,CLDN11,CLDN4,CLDN5,CLIC5,CLU,COL1A1,COL1A2,COL3A1,COL4A3,COL4A4,COL5A1,CR1,CRB2,CRIM1,CRIP2,CTGF,CTSH,CXCL12,DACH1,DAG1,DDIT4,DEFB1,DHRS2,DLK1,DUSP1,EFEMP1,EFNB1,EFNB2,EGFL7,EHD3,ELF3,ELN,ENPEP,EPAS1,F2R,F3,FBLN1,FGF1,FLT1,FLT4,FOXC1,GAS1,GDF15,GSTM3,HPGD,HTRA1,ID1,ITGA3,ITGAV,ITM2B,KDR,KIRREL1,KLK6,KRT18,KRT19,KRT7,KRT8,LAMA5,LOX,L…	63.81	4.9e-24	1.98058e-20
multicellular organism development	5116	117	ADAMTS9,AGRN,APCDD1,AQP2,B2M,BMP7,BST2,BTG2,CDH5,CLDN11,CLDN4,CLDN5,CLIC5,CLU,COL1A1,COL1A2,COL3A1,COL4A3,COL4A4,COL5A1,CR1,CRB2,CRIM1,CRIP2,CTGF,CTSH,CXCL12,DACH1,DAG1,DDIT4,DHRS2,DUSP1,EFEMP1,EFNB1,EFNB2,EGFL7,ELF3,ELN,ENPEP,EPAS1,F2R,F3,FBLN1,FGF1,FLT1,FLT4,FOXC1,GDF15,GSTM3,HPGD,HTRA1,ID1,ITGA3,ITGAV,ITM2B,KDR,KIRREL1,KLK6,KRT18,KRT19,KRT7,KRT8,LAMA5,LOX,LUM,MAFB,MME,MPP5,MT-CO1,MT-CYB,MT-ND4…	53.88	1.5e-22	2.32415e-19
system development	4562	110	ADAMTS9,AGRN,APCDD1,AQP2,B2M,BMP7,BTG2,CDH5,CLDN11,CLDN4,CLDN5,CLIC5,CLU,COL1A1,COL1A2,COL3A1,COL4A3,COL4A4,COL5A1,CR1,CRB2,CRIM1,CRIP2,CTGF,CTSH,CXCL12,DAG1,DDIT4,DHRS2,EFEMP1,EFNB1,EFNB2,EGFL7,ELF3,ELN,ENPEP,EPAS1,F2R,F3,FGF1,FLT1,FLT4,FOXC1,GDF15,GSTM3,HPGD,HTRA1,ID1,ITGA3,ITGAV,ITM2B,KDR,KIRREL1,KLK6,KRT18,KRT19,KRT7,KRT8,LAMA5,LOX,LUM,MAFB,MME,MPP5,MT-CO1,MT-CYB,MT-ND4,MXRA8,MYH9,MYL9,NEBL,N…	48.05	1.9e-22	2.32415e-19
blood vessel development	585	40	ADAMTS9,BMP7,CDH5,COL1A1,COL1A2,COL3A1,COL4A3,COL5A1,CTGF,CTSH,DAG1,EFNB2,EGFL7,ENPEP,EPAS1,F3,FGF1,FLT1,FLT4,FOXC1,HPGD,ID1,ITGAV,KDR,LAMA5,LOX,MYH9,NPR1,PDGFRB,PECAM1,SFRP1,SPARC,SULF1,TGFBI,TGFBR2,TGFBR3,THBS1,THSD7A,VEGFA,WT1	6.16	1.3e-21	7.50657e-19
vasculature development	606	40	ADAMTS9,BMP7,CDH5,COL1A1,COL1A2,COL3A1,COL4A3,COL5A1,CTGF,CTSH,DAG1,EFNB2,EGFL7,ENPEP,EPAS1,F3,FGF1,FLT1,FLT4,FOXC1,HPGD,ID1,ITGAV,KDR,LAMA5,LOX,MYH9,NPR1,PDGFRB,PECAM1,SFRP1,SPARC,SULF1,TGFBI,TGFBR2,TGFBR3,THBS1,THSD7A,VEGFA,WT1	6.38	4.8e-21	2.4252e-18
anatomical structure morphogenesis	2698	81	ACTN4,ADAMTS9,BMP7,CLDN5,CLIC5,CLU,COL1A1,COL1A2,COL3A1,COL4A3,COL5A1,CRB2,CTGF,CTSH,CXCL12,DAG1,DUSP1,EFEMP1,EFNB1,EFNB2,EGFL7,EHD3,ELF3,ELN,ENPEP,EPAS1,F2R,F3,FBLN1,FGF1,FLT1,FLT4,FOXC1,GDF15,HPGD,HTRA1,ID1,ITGA3,ITGAV,KDR,KIRREL1,KLK6,KRT18,KRT19,KRT8,LAMA5,LOX,LUM,MAFB,MPP5,MT-CYB,MYH9,NEBL,NECTIN2,NES,NFASC,NPHS1,NPR1,NTNG1,PDGFRB,PTPRO,RPS6,S100A6,SEMA3B,SFRP1,SPARC,SPINT2,SULF1,TACSTD2,TGF…	28.42	1.1e-20	4.94022e-18
cardiovascular system development	925	47	ADAMTS9,BMP7,CDH5,CLDN5,COL1A1,COL1A2,COL3A1,COL4A3,COL5A1,CRB2,CTGF,CTSH,DAG1,EFNB2,EGFL7,ENPEP,EPAS1,F3,FGF1,FLT1,FLT4,FOXC1,HPGD,ID1,ITGA3,ITGAV,KDR,LAMA5,LOX,MYH9,NEBL,NPR1,PDGFRB,PECAM1,PLCE1,SFRP1,SPARC,SULF1,TGFBI,TGFBR2,TGFBR3,THBS1,THSD7A,TNNI1,TNNT2,VEGFA,WT1	9.74	4.9e-20	1.87402e-17
kidney development	265	27	AQP2,BMP7,COL4A3,COL4A4,CTSH,EFNB2,ENPEP,FGF1,FOXC1,HPGD,ITGA3,LAMA5,MME,NPHS1,NPHS2,PDGFRB,PECAM1,PLCE1,PTPRO,REN,SFRP1,SULF1,TACSTD2,TNS2,UMOD,VEGFA,WT1	2.79	4.1e-19	1.27478e-16
renal system development	281	27	AQP2,BMP7,COL4A3,COL4A4,CTSH,EFNB2,ENPEP,FGF1,FOXC1,HPGD,ITGA3,LAMA5,MME,NPHS1,NPHS2,PDGFRB,PECAM1,PLCE1,PTPRO,REN,SFRP1,SULF1,TACSTD2,TNS2,UMOD,VEGFA,WT1	2.96	1.9e-18	5.48557e-16
blood vessel morphogenesis	501	34	ADAMTS9,COL3A1,COL4A3,CTGF,CTSH,DAG1,EFNB2,EGFL7,ENPEP,EPAS1,F3,FGF1,FLT1,FLT4,FOXC1,HPGD,ID1,ITGAV,KDR,LAMA5,LOX,MYH9,NPR1,PDGFRB,SFRP1,SPARC,SULF1,TGFBI,TGFBR2,TGFBR3,THBS1,THSD7A,VEGFA,WT1	5.28	2.8e-18	7.54507e-16
angiogenesis	424	28	COL4A3,CTGF,CTSH,DAG1,EFNB2,EGFL7,ENPEP,EPAS1,F3,FGF1,FLT1,FLT4,FOXC1,ID1,ITGAV,KDR,LAMA5,MYH9,NPR1,PDGFRB,SFRP1,SPARC,SULF1,TGFBI,TGFBR2,THBS1,THSD7A,VEGFA	4.47	7.3e-15	1.01747e-12
cell migration	1322	48	ACTN4,ADAMTS9,AIF1,APCDD1,BST2,CD151,COL1A1,COL1A2,COL3A1,COL5A1,CRB2,CTGF,CTSH,CXCL12,DACH1,DAG1,DDIT4,EFNB1,EFNB2,ENPEP,F2R,F3,FGF1,FLT1,FLT4,FOXC1,ID1,ITGA3,ITGAV,KDR,LAMA5,MYH9,PDGFRB,PECAM1,PLPP3,PPBP,PTPRO,RIPOR1,S100P,SFRP1,SPARC,SULF1,TACSTD2,TGFBR2,TGFBR3,THBS1,TYRO3,VEGFA	13.92	1.2e-14	1.6168e-12
cell differentiation	3931	88	A2M,ACTN4,ADAMTS9,ADIRF,AGRN,APCDD1,B2M,BMP7,BTG2,CLIC5,CLU,COL1A1,COL3A1,CR1,CRB2,CTGF,CXCL12,DAG1,DDIT4,DEFB1,DHRS2,DLK1,EFEMP1,EFNB1,EFNB2,EGFL7,ELF3,EPAS1,F2R,FBLN1,FGF1,FLT1,FOXC1,GAS1,GDF15,GSTM3,HTRA1,ID1,ITGA3,ITGAV,KDR,KIRREL1,KLK6,KRT18,KRT19,KRT7,KRT8,LAMA5,LUM,MAFB,MPP5,MXRA8,MYH9,MYL9,NEBL,NECTIN2,NFASC,NPHS1,NPHS2,NTNG1,PDGFRB,PTH1R,PTPRO,REN,RPS6,S100A6,SEMA3B,SFRP1,SPINK1,SPINT2,S…	41.4	2e-14	2.60774e-12
glomerulus development	64	13	BMP7,COL4A3,COL4A4,ENPEP,FOXC1,NPHS1,NPHS2,PDGFRB,PECAM1,PLCE1,PTPRO,SULF1,WT1	0.67	1e-13	1.09243e-11
kidney epithelium development	139	14	BMP7,EFNB2,FGF1,FOXC1,LAMA5,NPHS1,NPHS2,PECAM1,PTPRO,SFRP1,TACSTD2,UMOD,VEGFA,WT1	1.46	2.3e-10	1.69029e-08
positive regulation of locomotion	441	23	ACTN4,AIF1,COL1A1,CTSH,CXCL12,DEFB1,F2R,F3,FGF1,FLT1,FLT4,ITGA3,ITGAV,KDR,PDGFRB,PLPP3,PPBP,RIPOR1,SPARC,SPOCK2,TGFBR2,THBS1,VEGFA	4.64	2.6e-10	1.87664e-08
glomerular basement membrane development	10	5	COL4A3,COL4A4,NPHS1,SULF1,WT1	0.11	3e-08	1.29e-06
glomerular epithelium development	22	6	FOXC1,NPHS1,NPHS2,PECAM1,PTPRO,WT1	0.23	8.1e-08	3.17866e-06
regulation of glomerular filtration	18	4	NPHS1,NPHS2,PTPRO,F2R	0.19	3.2e-05	0.00156482

## Sheet: Cluster 6
GO_term	Annotated	Significant	SymbolList	Expected	classic_fisher	FDR
system development	4562	102	ACTA2,AGR2,AHI1,AHSP,AQP3,ASCL2,BTG2,CALB1,CD24,CD9,CDH1,CDH16,CDKN1C,CLDN4,CLU,COL12A1,COL1A1,COL1A2,COL3A1,COX17,CRABP2,CRTAC1,CTGF,CTSH,CXCL12,DCDC2,DCN,DDIT4,DHRS2,EDN2,ELF3,ELF5,ELN,EMX1,EMX2,EPCAM,FGFR3,GATA2,GATA3,GDF15,GPC3,GPRC5B,GSTM3,HBZ,HES1,HIP1R,HOXB2,HOXB3,HOXB6,HS6ST1,HTRA1,ID1,ID2,ID3,ID4,IGFBP4,KAZN,KRT18,KRT19,KRT8,L1CAM,LDHA,LGALS1,MAFB,MAL2,MGP,MME,MXRA8,NDRG1,NPHS2,NPNT,NR2F…	48.05	1.4e-17	5.2472e-14
multicellular organism development	5116	107	ACTA2,AGR2,AHI1,AHSP,AQP3,ASCL2,BST2,BTG2,CALB1,CD24,CD9,CDH1,CDH16,CDKN1C,CLDN4,CLU,COL12A1,COL1A1,COL1A2,COL3A1,COL6A1,COX17,CRABP2,CRTAC1,CTGF,CTSH,CXCL12,DCDC2,DCN,DDIT4,DHRS2,EDN2,ELF3,ELF5,ELN,EMX1,EMX2,EPCAM,FBLN1,FGFR3,GATA2,GATA3,GDF15,GPC3,GPRC5B,GSTM3,HBZ,HES1,HIP1R,HOXB2,HOXB3,HOXB6,HS6ST1,HTRA1,ID1,ID2,ID3,ID4,IGFBP4,KAZN,KRT18,KRT19,KRT8,L1CAM,LDHA,LGALS1,LTBP4,MAFB,MAL2,MGP,MME,MXR…	53.88	1.4e-16	2.6236e-13
animal organ development	3378	84	ACTA2,AGR2,AHI1,AHSP,AQP3,ASCL2,BTG2,CALB1,CD24,CD9,CDH1,CDKN1C,CLDN4,COL1A1,COL1A2,COL3A1,COX17,CRABP2,CRTAC1,CTGF,CTSH,CXCL12,DCN,DDIT4,DHRS2,EDN2,ELF3,ELF5,ELN,EMX1,EMX2,EPCAM,FGFR3,GATA2,GATA3,GDF15,GPC3,HBZ,HES1,HOXB2,HOXB3,HOXB6,HS6ST1,HTRA1,ID1,ID2,ID3,ID4,KAZN,KRT18,KRT19,KRT8,LDHA,LGALS1,MAFB,MGP,MME,NPHS2,NPNT,OBSL1,PAX8,PDGFRB,PFKFB3,PHLDA2,PKDCC,PLS3,PODXL,PRPS2,PTH1R,PTPRO,RDH10,REN,…	35.58	2.4e-16	2.9984e-13
anatomical structure development	5654	112	ACTA2,AGR2,AHI1,AHSP,AQP3,ASCL2,BST2,BTG2,CALB1,CCNO,CD24,CD9,CDH1,CDH16,CDKN1C,CLDN3,CLDN4,CLU,COL12A1,COL1A1,COL1A2,COL3A1,COL6A1,COX17,CRABP2,CRTAC1,CTGF,CTSH,CXCL12,DCDC2,DCN,DDIT4,DHRS2,EDN2,ELF3,ELF5,ELN,EMX1,EMX2,EPCAM,FBLN1,FGFR3,GATA2,GATA3,GDF15,GPC3,GPRC5B,GSTM3,HBZ,HES1,HIP1R,HOXB2,HOXB3,HOXB6,HS6ST1,HTRA1,ID1,ID2,ID3,ID4,IGFBP4,JUND,KAZN,KRT18,KRT19,KRT8,L1CAM,LDHA,LGALS1,LTBP4,MAFB,…	59.55	7.6e-16	7.1212e-13
tissue development	1968	61	ACTA2,AGR2,AHI1,AQP3,ASCL2,BTG2,CALB1,CD24,CLDN3,CLDN4,COL12A1,COL1A1,COL1A2,COL3A1,COL6A1,CRABP2,CTGF,CTSH,DCN,ELF3,ELF5,EMX1,EPCAM,FGFR3,GATA3,GDF15,GPC3,GSTM3,HES1,HOXB2,HOXB3,ID1,ID2,ID3,ID4,KAZN,KRT18,KRT19,KRT8,MGP,NPHS2,NPNT,OBSL1,PAX8,PDGFRB,PHLDA2,PKDCC,PODXL,PTH1R,PTPRO,RAPGEF3,RDH10,SCIN,SEMA3F,STC1,TAGLN,UPK1A,UPK2,VIM,WT1,ZFP36L1	20.73	1.5e-15	9.99467e-13
developmental process	6058	116	A2M,ACTA2,ADIRF,AGR2,AHI1,AHSP,AQP3,ASCL2,BST2,BTG2,CALB1,CCNO,CD24,CD9,CDH1,CDH16,CDKN1C,CLDN3,CLDN4,CLU,COL12A1,COL1A1,COL1A2,COL3A1,COL6A1,COX17,CRABP2,CRTAC1,CTGF,CTSH,CXCL12,DCDC2,DCN,DDIT4,DHRS2,DLK1,EDN2,ELF3,ELF5,ELN,EMX1,EMX2,EPCAM,FBLN1,FGFR3,GATA2,GATA3,GDF15,GPC3,GPRC5B,GSTM3,HBZ,HES1,HIP1R,HOXB2,HOXB3,HOXB6,HS6ST1,HTRA1,ID1,ID2,ID3,ID4,IGFBP4,JUND,KAZN,KRT18,KRT19,KRT8,L1CAM,LDHA,LGA…	63.81	1.6e-15	9.99467e-13
urogenital system development	317	25	ACTA2,AHI1,CALB1,CD24,CDKN1C,CTSH,DCN,EMX2,EPCAM,GATA2,GATA3,GPC3,HES1,ID3,ID4,MME,NPHS2,NPNT,PAX8,PDGFRB,PODXL,PTPRO,RDH10,REN,WT1	3.34	4e-15	2.10825e-12
nephron epithelium development	109	12	AHI1,CALB1,CD24,GATA3,GPC3,HES1,NPHS2,NPNT,PAX8,PODXL,PTPRO,WT1	1.15	1.7e-09	3.0341e-07
metanephros development	87	11	CALB1,CTSH,GATA3,GPC3,HES1,ID3,NPHS2,PAX8,PDGFRB,RDH10,WT1	0.92	1.8e-09	3.06655e-07
anatomical structure formation involved in morphogenesis	2040	51	ACTA2,AHI1,CALB1,CCNO,CD9,COL12A1,COL1A1,COL1A2,COL3A1,COL6A1,CRABP2,CRTAC1,CTGF,CTSH,CXCL12,DCDC2,DCN,ELF5,FGFR3,GATA2,GATA3,GDF15,GPC3,HES1,HOXB2,HOXB3,HS6ST1,HTRA1,ID1,ID2,ID4,KRT19,KRT8,L1CAM,MAFB,NPNT,OBSL1,OGN,PAX8,PDGFRB,PODXL,PTPRO,RAPGEF3,RDH10,SAT1,SEMA3F,SPARC,STC1,THBS2,WT1,ZFP36L1	21.49	1.9e-09	3.09617e-07
kidney epithelium development	139	13	AHI1,CALB1,CD24,EPCAM,GATA3,GPC3,HES1,NPHS2,NPNT,PAX8,PODXL,PTPRO,WT1	1.46	2.6e-09	4.06033e-07
tube morphogenesis	733	25	AGR2,AHI1,COL3A1,CTGF,CTSH,DCN,GATA2,GATA3,GPC3,HES1,HOXB3,HS6ST1,ID1,ID2,NPNT,PAX8,PDGFRB,PODXL,RAPGEF3,RDH10,SAT1,SPARC,THBS2,WT1,ZFP36L1	7.72	2.1e-07	1.874e-05
embryo development	950	29	AHI1,ASCL2,CDKN1C,COL12A1,COL1A1,COL6A1,CRABP2,ELF3,ELF5,EMX1,GATA2,GATA3,GPC3,HES1,HOXB2,HOXB3,HOXB6,HS6ST1,ID2,ID3,KRT19,KRT8,MAFB,PAX8,PHLDA2,PKDCC,RDH10,WT1,ZFP36L1	10.01	2.2e-07	1.91758e-05
kidney morphogenesis	93	9	AHI1,CALB1,GATA3,GPC3,HES1,NPNT,PAX8,PDGFRB,WT1	0.98	5.9e-07	3.87951e-05
renal tubule development	94	9	AHI1,CALB1,CD24,GATA3,GPC3,HES1,NPNT,PAX8,WT1	0.99	6.4e-07	4.12915e-05
blood vessel development	585	20	ACTA2,COL1A1,COL1A2,COL3A1,CTGF,CTSH,DCN,GATA2,GPC3,HES1,HOXB3,HS6ST1,ID1,PDGFRB,RAPGEF3,SAT1,SPARC,THBS2,WT1,ZFP36L1	6.16	3.7e-06	0.000169117
cardiovascular system development	925	26	ACTA2,AHI1,COL1A1,COL1A2,COL3A1,COX17,CTGF,CTSH,DCN,GATA2,GATA3,GPC3,HES1,HOXB3,HS6ST1,ID1,ID3,OBSL1,PAX8,PDGFRB,RAPGEF3,SAT1,SPARC,THBS2,WT1,ZFP36L1	9.74	4.5e-06	0.000203205
circulatory system development	926	26	ACTA2,AHI1,COL1A1,COL1A2,COL3A1,COX17,CTGF,CTSH,DCN,GATA2,GATA3,GPC3,HES1,HOXB3,HS6ST1,ID1,ID3,OBSL1,PAX8,PDGFRB,RAPGEF3,SAT1,SPARC,THBS2,WT1,ZFP36L1	9.75	4.6e-06	0.000205248
response to abiotic stimulus	1175	30	ADIRF,AQP3,ASCL2,BTG2,CD24,CD9,CLDN3,COL1A1,COL3A1,CTGF,CXCL12,DCN,DDIT4,GATA3,HSD11B2,ID2,JUND,KRT8,LDHA,MFAP4,MME,MMP7,NDRG1,PDGFRB,POSTN,SLC2A1,SPARC,SST,STC1,ZFP36L1	12.38	5.3e-06	0.000233699
blood circulation	452	17	ACTA2,COL1A2,CTGF,CXCL12,EDN2,ELN,HBB,HOXB2,HSD11B2,ID2,MME,NEDD4L,NTS,POSTN,PTPRO,REN,STC1	4.76	6e-06	0.000261488
vasculature development	606	20	ACTA2,COL1A1,COL1A2,COL3A1,CTGF,CTSH,DCN,GATA2,GPC3,HES1,HOXB3,HS6ST1,ID1,PDGFRB,RAPGEF3,SAT1,SPARC,THBS2,WT1,ZFP36L1	6.38	6.3e-06	0.000271407
metanephric epithelium development	26	5	CALB1,HES1,NPHS2,PAX8,WT1	0.27	6.7e-06	0.000285359
negative regulation of cell differentiation	718	22	ASCL2,COL3A1,ELF5,FBLN1,GATA2,GATA3,HES1,ID1,ID2,ID3,ID4,LGALS1,MAFB,NR2F1,PAX8,POSTN,PTPRO,SEMA3F,TMEM176A,TMEM176B,VIM,ZFP36L1	7.56	6.9e-06	0.000290575
circulatory system process	457	17	ACTA2,COL1A2,CTGF,CXCL12,EDN2,ELN,HBB,HOXB2,HSD11B2,ID2,MME,NEDD4L,NTS,POSTN,PTPRO,REN,STC1	4.81	7e-06	0.000291511
collagen catabolic process	68	7	COL12A1,COL1A1,COL1A2,COL3A1,COL6A1,COL6A2,MMP7	0.72	7.2e-06	0.000296545
central nervous system development	893	25	AHI1,BTG2,CD9,CDH1,CLU,COL3A1,COX17,CRTAC1,CXCL12,DDIT4,EMX1,EMX2,GATA2,HES1,HOXB2,HOXB3,ID1,ID3,ID4,MAFB,PAX8,PFKFB3,SEMA3F,SLC2A1,VIM	9.41	7.5e-06	0.000305543
ureteric bud development	97	8	CALB1,EPCAM,GATA3,GPC3,HES1,NPNT,PAX8,PAX2	1.02	8.4e-06	0.000331402
distal convoluted tubule development	5	2	CALB1,PAX8	0.05	0.00108	0.0153327

## Sheet: Cluster 7
GO_term	Annotated	Significant	SymbolList	Expected	classic_fisher	FDR
renal system development	281	23	ACTA2,AHI1,CALB1,CD24,CDKN1C,CTSH,DCN,EMX2,EPCAM,GATA3,GPC3,HES1,ID3,MME,NPHS2,NPNT,PAX8,PDGFRB,PODXL,PTPRO,RDH10,REN,WT1	2.96	2.5e-14	9.37e-12
cellular developmental process	4229	91	A2M,ACTA2,ADIRF,AGR2,AHI1,AHSP,AQP3,ASCL2,BTG2,CCNO,CD24,CD9,CDH1,CDKN1C,CLDN3,CLU,COL12A1,COL1A1,COL3A1,COL6A1,CRABP2,CRTAC1,CTGF,CXCL12,DCDC2,DDIT4,DHRS2,DLK1,ELF3,ELF5,EMX1,EMX2,EPCAM,FBLN1,FGFR3,GATA2,GATA3,GDF15,GPC3,GPRC5B,GSTM3,HBZ,HES1,HOXB3,HS6ST1,HTRA1,ID1,ID2,ID3,ID4,JUND,KAZN,KRT18,KRT19,KRT8,L1CAM,LGALS1,LTBP4,MAFB,MGP,MME,MXRA8,NDRG1,NPHS2,NPNT,NR2F1,OBSL1,OGN,PAX8,PDGFRB,PKDCC,PODX…	44.54	5.7e-14	1.94215e-11
kidney development	265	22	ACTA2,AHI1,CALB1,CD24,CDKN1C,CTSH,DCN,EPCAM,GATA3,GPC3,HES1,ID3,MME,NPHS2,NPNT,PAX8,PDGFRB,PODXL,PTPRO,RDH10,REN,WT1	2.79	7e-14	2.18633e-11
anatomical structure morphogenesis	2698	69	ACTA2,AGR2,AHI1,AQP3,CALB1,CCNO,CD9,CDKN1C,CLDN3,CLU,COL12A1,COL1A1,COL1A2,COL3A1,COL6A1,CRABP2,CRTAC1,CTGF,CTSH,CXCL12,DCDC2,DCN,ELF3,ELF5,ELN,EMX1,FBLN1,FGFR3,GATA2,GATA3,GDF15,GPC3,HES1,HOXB2,HOXB3,HOXB6,HS6ST1,HTRA1,ID1,ID2,ID3,ID4,KRT18,KRT19,KRT8,L1CAM,MAFB,MGP,NPNT,OBSL1,OGN,PAX8,PDGFRB,PHLDA2,PKDCC,PODXL,POSTN,PRPS2,PTPRO,RAPGEF3,RDH10,SAT1,SEMA3F,SPARC,STC1,THBS2,TMEM176B,WT1,ZFP36L1	28.42	1.6e-13	4.61292e-11
epithelium development	1201	41	ACTA2,AGR2,AHI1,AQP3,CALB1,CD24,CLDN3,COL1A1,COL1A2,CTSH,ELF3,ELF5,EMX1,EPCAM,GATA3,GPC3,GSTM3,HES1,HOXB2,ID1,ID2,ID3,ID4,KAZN,KRT18,KRT19,KRT8,NPHS2,NPNT,PAX8,PODXL,PTPRO,RAPGEF3,RDH10,STC1,TAGLN,UPK1A,UPK2,VIM,WT1,ZFP36L1	12.65	1.2e-11	3.21257e-09
epithelial cell differentiation	710	31	ACTA2,AGR2,AHI1,AQP3,CD24,CLDN3,ELF3,ELF5,EMX1,GATA3,GSTM3,HES1,ID1,ID2,ID3,KAZN,KRT18,KRT19,KRT8,NPHS2,PAX8,PODXL,PTPRO,RAPGEF3,STC1,TAGLN,UPK1A,UPK2,VIM,WT1,ZFP36L1	7.48	1.4e-11	3.49813e-09
tube development	917	30	AGR2,AHI1,CALB1,CD24,COL3A1,CTGF,CTSH,DCN,EDN2,EPCAM,GATA2,GATA3,GPC3,HES1,HOXB3,HS6ST1,ID1,ID2,NPNT,PAX8,PDGFRB,PKDCC,PODXL,RAPGEF3,RDH10,SAT1,SPARC,THBS2,WT1,ZFP36L1	9.66	2.8e-08	3.38529e-06
tube morphogenesis	733	25	AGR2,AHI1,COL3A1,CTGF,CTSH,DCN,GATA2,GATA3,GPC3,HES1,HOXB3,HS6ST1,ID1,ID2,NPNT,PAX8,PDGFRB,PODXL,RAPGEF3,RDH10,SAT1,SPARC,THBS2,WT1,ZFP36L1	7.72	2.1e-07	1.874e-05
oxygen transport	14	5	HBA1,HBB,HBG2,HBM,HBZ	0.15	2.3e-07	1.95918e-05
nephron tubule development	92	9	AHI1,CALB1,CD24,GATA3,GPC3,HES1,NPNT,PAX8,WT1	0.97	5.3e-07	3.54721e-05
response to drug	901	27	ADIRF,AOC1,CCNO,CDKN1A,CLDN3,CLDN4,COL1A1,CXCL12,DDIT4,EMX1,EMX2,GATA3,GPX3,HBA1,HBB,HBG2,HBM,HBZ,IGFBP2,JUNB,LDHA,LGALS1,PDGFRB,REN,SNCG,SST,TXNIP	9.49	8.6e-07	4.95889e-05
epithelial cell development	194	12	ACTA2,CLDN3,GATA3,GSTM3,ID1,NPHS2,PAX8,PODXL,RAPGEF3,STC1,VIM,WT1	2.04	1e-06	5.43188e-05
response to stimulus	8776	124	A2M,ACTA2,ADIRF,AGR2,AHI1,AOC1,AQP3,ASAH1,ASCL2,BST2,BTG2,C7,CALB1,CAPS,CCDC88C,CCNO,CD24,CD9,CD99,CDH1,CDKN1C,CLDN3,CLDN4,CLU,COL1A1,COL1A2,COL3A1,COL6A1,COL6A2,CRABP2,CTGF,CTSH,CXCL12,CYB5A,CYFIP2,CYSTM1,DCDC2,DCN,DDIT4,DHRS2,DLK1,EDN2,ELF3,EMX1,EMX2,ENO1,EPCAM,EPS8L2,FBLN1,FGFR3,FGL2,FSTL1,GAPDH,GATA2,GATA3,GDF15,GPC3,GPRC5B,GPRC5C,GPX3,GSTM3,HBA1,HBB,HBG2,HBM,HBZ,HES1,HILPDA,HIP1R,HSD11B2,HTR…	92.43	1.1e-06	5.88971e-05
connective tissue development	234	13	ACTA2,COL1A1,CTGF,FGFR3,HOXB3,ID4,MGP,PDGFRB,PKDCC,PTH1R,SCIN,STC1,WT1	2.46	1.2e-06	6.33465e-05
nephron morphogenesis	77	8	AHI1,GATA3,GPC3,HES1,NPNT,PAX8,PDGFRB,WT1	0.81	1.5e-06	7.496e-05
ureteric bud development	97	8	CALB1,EPCAM,GATA3,GPC3,HES1,NPNT,PAX8,WT1	1.02	8.4e-06	0.000331402
nephron tubule morphogenesis	73	7	AHI1,GATA3,GPC3,HES1,NPNT,PAX8,WT1	0.77	1.2e-05	0.000445307
response to mechanical stimulus	210	9	BTG2,COL1A1,COL3A1,CXCL12,DCN,JUND,MMP7,POSTN,SLC2A1	2.21	0.00039	0.00696057
renal absorption	17	3	AQP3,CLDN4,HBB	0.18	0.0007	0.0109774
secretion	1559	30	A2M,AGR2,AOC1,ASAH1,BST2,CD9,CLU,CTGF,CTSH,CXCL12,CYSTM1,FGL2,GAPDH,GATA2,GATA3,HBB,HIP1R,ISLR,LLGL2,LTBP4,MME,PAX8,RAPGEF3,REN,S100P,SCIN,SLC2A1,SNCG,SPARC,SPINK1	16.42	0.00087	0.0131482
excretion	66	4	AQP2,SCNN1B,UMOD,SCNN1G	0.7	0.00516	0.048056

## Sheet: Cluster 8
GO_term	Annotated	Significant	SymbolList	Expected	classic_fisher	FDR
extracellular matrix organization	327	34	CCDC80,COL12A1,COL14A1,COL16A1,COL1A1,COL1A2,COL5A1,COL5A2,COL6A1,COL6A2,COL9A1,COL9A3,CTGF,DCN,ELF3,ELN,FBLN1,FBLN2,FBN1,FBN2,FMOD,LAMB1,LOX,LRP1,LUM,MFAP4,MFAP5,NPNT,SMOC2,SPARC,SPP1,TGFBI,TNXB,WT1	2.52	4.6e-29	1.26132e-25
extracellular structure organization	376	35	APOE,CCDC80,COL12A1,COL14A1,COL16A1,COL1A1,COL1A2,COL5A1,COL5A2,COL6A1,COL6A2,COL9A1,COL9A3,CTGF,DCN,ELF3,ELN,FBLN1,FBLN2,FBN1,FBN2,FMOD,LAMB1,LOX,LRP1,LUM,MFAP4,MFAP5,NPNT,SMOC2,SPARC,SPP1,TGFBI,TNXB,WT1	2.9	2.9e-28	3.9759e-25
multicellular organism development	5116	74	AHSP,APOE,AQP2,BST2,CD24,CDH16,CLDN11,CLDN4,CLEC3B,COL12A1,COL1A1,COL1A2,COL5A1,COL5A2,COL6A1,COL9A1,COL9A3,CTGF,DCN,DHRS2,ELF3,ELN,EMP1,EPCAM,FBLN1,FBN1,FBN2,FHL1,FMOD,GDF15,HBZ,HPGD,ITM2B,JUNB,KRT18,KRT19,KRT7,KRT8,LAMB1,LGALS1,LOX,LRP1,LTBP1,LTBP4,LUM,MAL,MFAP5,MGP,MME,NPHS2,NPNT,NUPR1,OGN,PCOLCE,PHLDA2,PODXL,PRELP,PTH1R,PTPRO,REN,S100A4,S100A6,SPARC,SPON2,SPP1,STMN1,TACSTD2,TBX18,TGFBI,THBS2,…	39.43	2.8e-10	9.597e-08
urogenital system development	317	17	AQP2,CD24,DCN,EPCAM,FBN1,HPGD,MME,NPHS2,NPNT,PODXL,PTPRO,REN,TACSTD2,TBX18,UPK3A,WNT2B,WT1	2.44	3.6e-10	1.0968e-07
kidney epithelium development	139	9	CD24,EPCAM,LGALS3,MUC1,PODXL,PTPRO,TACSTD2,UPK1A,WT1	1.07	1.3e-06	0.000108018
response to endogenous stimulus	1649	31	ATP1A1,ATP6V1G1,CCL21,CD24,CLDN4,CLEC3B,COL16A1,COL1A1,COL1A2,COL5A2,COL6A1,CTGF,DEFB1,FBN1,FBN2,FMOD,FSTL1,GDF15,HPGD,HTRA3,JUNB,KRT19,LOX,LTBP1,LTBP2,LTBP4,NPNT,REN,SPARC,SPP1,WT1	12.71	2.1e-06	0.000151532
ossification	369	12	CLEC3B,COL1A1,COL5A2,COL6A1,CTGF,FBN2,JUNB,MGP,NPNT,PTH1R,SPARC,SPP1	2.84	2.9e-05	0.001371
tube morphogenesis	733	15	APOE,CTGF,DCN,HPGD,JUNB,LOX,LRP1,NPNT,PODXL,SPARC,TACSTD2,TGFBI,THBS2,WNT2B,WT1	5.65	0.00053	0.0146794
ureteric bud development	97	5	EPCAM,NPNT,TACSTD2,WNT2B,WT1	0.75	0.00092	0.021936
mesonephric tubule development	98	5	EPCAM,NPNT,TACSTD2,WNT2B,WT1	0.76	0.00097	0.0227328
response to wounding	1254	20	APOE,C1R,CCL21,CFH,COL1A1,COL1A2,COL5A1,CTGF,DCN,DEFB1,ELF3,FBLN1,HBG2,KNG1,LGALS1,LOX,LYZ,NUPR1,SPARC,SPP1	9.67	0.00147	0.0314902
ureteric bud morphogenesis	64	4	NPNT,TACSTD2,WNT2B,WT1	0.49	0.0015	0.0318837
developmental process involved in reproduction	649	13	COL9A3,DCN,DEFB1,JUNB,KRT19,KRT8,NUPR1,PHLDA2,REN,SPINK1,SPP1,WNT2B,WT1	5	0.00152	0.0320603
response to drug	901	16	ADIRF,AOC1,CLDN4,CDKN1A,GATA3,HBA1,HBG2,HBM,HBZ,HPGD,JUNB,LGALS1,LOX,REN,SST,TXNIP	6.95	0.00155	0.0321977

## Sheet: Cluster 9
GO_term	Annotated	Significant	SymbolList	Expected	classic_fisher	FDR
oxidative phosphorylation	125	9	CHCHD10,COX5B,COX7B,CYCS,MT-CO2,MT-ND1,NDUFA1,UQCRB,UQCRH	0.76	6.6e-08	2.0979e-05
energy derivation by oxidation of organic compounds	265	12	COX5B,COX7B,CYCS,GCGR,IDH2,MT3,MT-CO2,MT-ND1,NDUFA1,PPP1R1A,UQCRB,UQCRH	1.61	7e-08	2.0979e-05
mitochondrial ATP synthesis coupled electron transport	90	8	COX5B,COX7B,CYCS,MT-CO2,MT-ND1,NDUFA1,UQCRB,UQCRH	0.55	7.1e-08	2.0979e-05
ATP synthesis coupled electron transport	91	8	COX5B,COX7B,CYCS,MT-CO2,MT-ND1,NDUFA1,UQCRB,UQCRH	0.55	7.8e-08	2.0979e-05
excretion	66	6	ATP6V1B1,CLCN5,CLCNKB,CLDN16,KCNJ1,NPHS2	0.4	2.9e-06	0.0003219
ion transmembrane transport	1243	22	ATP1A1,ATP1B1,ATP6V1B1,CASR,CLCN5,CLCNKB,CLDN16,CLIC5,COX5B,COX7A1,COX7B,FXYD2,KCNJ1,KCNJ16,MPC1,MT-CO2,SCNN1A,SLC12A1,SLC9A3,SPINK1,UQCRB,UQCRH	7.53	4.2e-06	0.000445009
extracellular matrix organization	327	11	COL1A1,COL1A2,COL3A1,CTGF,EGFL6,ELN,FBLN1,HTRA1,POSTN,SPARC,SPP1	1.98	4.7e-06	0.000476335
hydrogen peroxide catabolic process	20	4	GPX3,HBA1,HBB,MT3	0.12	5.7e-06	0.000553613
mitochondrial electron transport, cytochrome c to oxygen	21	4	COX5B,COX7B,CYCS,MT-CO2	0.13	7e-06	0.000627577
aerobic electron transport chain	21	4	COX5B,COX7B,CYCS,MT-CO2	0.13	7e-06	0.000627577
drug metabolic process	1192	21	ACPP,ATP1A1,ATP1B1,ATP6V1B1,CASR,CHCHD10,CKB,COX5B,COX7B,CYCS,FXYD2,GPX3,HBA1,HBB,IDH2,MT3,MT-CO2,MT-ND1,NDUFA1,UQCRB,UQCRH	7.22	7.8e-06	0.0006734
potassium ion import	24	4	ATP1A1,ATP1B1,KCNJ1,KCNJ16	0.15	1.2e-05	0.000999
cation transport	1137	20	ATP1A1,ATP1B1,ATP6V1B1,CASR,CLDN16,COX5B,COX7A1,COX7B,CTGF,FXYD2,KCNJ1,KCNJ16,MT3,MT-CO2,SCNN1A,SLC12A1,SLC9A3,SPINK1,UQCRB,UQCRH	6.89	1.4e-05	0.00112531
oxidation-reduction process	1054	19	COX5B,COX7A1,COX7B,CYCS,DHRS2,FABP3,GCGR,GPX3,HBA1,HBB,IDH2,LDHB,MT3,MT-CO2,MT-ND1,NDUFA1,PPP1R1A,UQCRB,UQCRH	6.39	1.6e-05	0.0012432
multicellular organismal process	7555	67	ACPP,ACTA2,AHSP,ALB,APCDD1,ATP1A1,ATP1B1,ATP6V1B1,BICDL1,BST2,CASR,CDH16,CKB,CLCN5,CLCNKB,CLDN16,CLIC5,COL1A1,COL1A2,COL3A1,COX5B,COX7B,CTGF,DEFB1,DHRS2,DNER,EFHD1,EGFL6,ELN,FBLN1,FOS,GCGR,GPNMB,HBB,HBG2,HBZ,HTRA1,ID2,IDH2,IRX1,IRX2,JUNB,KCNJ1,KNG1,LTBP4,MAL,MME,MT3,MT-CO2,NPC2,NPHS2,PKDCC,PLAU,PODXL,POSTN,PTGER3,PTPRO,REN,S100P,SCNN1A,SIM2,SOSTDC1,SPARC,SPINK1,SPP1,TUBB2B,UPK2	45.79	1.9e-05	0.00142868
response to drug	901	17	ADIRF,ATP1A1,COL1A1,FABP3,FOS,GPX3,HBA1,HBB,HBG2,HBM,HBZ,JUNB,MT3,MT-ND1,REN,SLC25A5,SPARC	5.46	2.8e-05	0.00203963
proximal/distal pattern formation involved in metanephric nephron development	2	2	IRX1,IRX2	0.01	3.6e-05	0.0025308
purine ribonucleoside monophosphate metabolic process	739	15	ATP1A1,ATP1B1,ATP6V1B1,CASR,CHCHD10,COX5B,COX7B,CYCS,FXYD2,MT-CO2,MT-ND1,NDUFA1,NUDT4,UQCRB,UQCRH	4.48	3.8e-05	0.0025308
purine nucleoside monophosphate metabolic process	740	15	ATP1A1,ATP1B1,ATP6V1B1,CASR,CHCHD10,COX5B,COX7B,CYCS,FXYD2,MT-CO2,MT-ND1,NDUFA1,NUDT4,UQCRB,UQCRH	4.48	3.8e-05	0.0025308
ribonucleoside monophosphate metabolic process	751	15	ATP1A1,ATP1B1,ATP6V1B1,CASR,CHCHD10,COX5B,COX7B,CYCS,FXYD2,MT-CO2,MT-ND1,NDUFA1,NUDT4,UQCRB,UQCRH	4.55	4.5e-05	0.00291375
nucleoside monophosphate metabolic process	765	15	ATP1A1,ATP1B1,ATP6V1B1,CASR,CHCHD10,COX5B,COX7B,CYCS,FXYD2,MT-CO2,MT-ND1,NDUFA1,NUDT4,UQCRB,UQCRH	4.64	5.6e-05	0.00352638
cellular sodium ion homeostasis	13	3	ATP1A1,ATP1B1,C7	0.08	5.9e-05	0.00352638
establishment or maintenance of transmembrane electrochemical gradient	13	3	ATP1A1,ATP1B1,FXYD2	0.08	5.9e-05	0.00352638

## Sheet: Cluster 10 and cluster 15
GO_term	Annotated	Significant	SymbolList	Expected	classic_fisher	FDR
developmental process	6058	70	ADIRF,APCDD1,AQP2,BEX1,BOC,BST2,BTG2,CADM1,CD74,CDH16,CDKN1C,CITED1,CLDN4,COL12A1,COL2A1,COL6A3,CTSC,CYP17A1,CYP1B1,DAPL1,DDIT4,DEFB1,DHRS2,EGR1,ELF3,EYA1,FN1,FOS,FOXD1,GDF15,HPGD,ID1,IGFBP7,ITM2A,JUNB,KRT18,KRT19,KRT7,KRT8,LAMA4,MEIS2,MFGE8,MT3,NNAT,NR2F1,NR4A1,PEG10,PPDPF,PTN,RARRES2,S100A4,S100A6,SALL1,SERPINI1,SHISA3,SPINK1,SPP1,STAR,STMN1,SULT1E1,TACSTD2,TCF21,TGFBI,TMEM100,TMSB4X,TNC,UMOD,U…	37.07	4.7e-11	4.06862e-08
tissue development	1968	35	APCDD1,BOC,BTG2,CITED1,CLDN4,COL12A1,COL2A1,CYP1B1,EGR1,ELF3,EYA1,FN1,FOS,FOXD1,GDF15,ID1,JUNB,KRT18,KRT19,KRT7,KRT8,PTN,S100A4,SALL1,SPP1,STMN1,TACSTD2,TCF21,TGFBI,TMEM100,TNC,UMOD,UNCX,UPK1A,UPK2	12.04	2.3e-09	4.86121e-07
kidney development	265	11	AQP2,CDKN1C,CITED1,EGR1,EYA1,FOXD1,HPGD,SALL1,TACSTD2,TCF21,UMOD	1.62	6.7e-07	4.50575e-05
cellular response to organic cyclic compound	538	15	AOC1,ATP1A1,CYP1B1,DDIT4,EGR1,FDX1,H2AFZ,MT-ND3,NR2F1,NR4A1,PTN,SPP1,STAR,TCF21,TNC	3.29	9.4e-07	6.18102e-05
renal system development	281	11	AQP2,CDKN1C,CITED1,EGR1,EYA1,FOXD1,HPGD,SALL1,TACSTD2,TCF21,UMOD	1.72	1.2e-06	7.71913e-05
oxygen transport	14	4	HBA1,HBB,HBG2,HBM	0.09	1.3e-06	8.18447e-05
response to ketone	177	9	CLDN4,DDIT4,DEFB1,FOS,IGFBP7,PTN,SPP1,STAR,TNC	1.08	1.4e-06	8.63042e-05
nephron tubule development	92	7	CITED1,EYA1,FOXD1,SALL1,TACSTD2,TCF21,UMOD	0.56	1.5e-06	9.05816e-05
branching involved in ureteric bud morphogenesis	59	6	CITED1,EYA1,FOXD1,SALL1,TACSTD2,TCF21	0.36	1.6e-06	9.4688e-05
renal tubule development	94	7	CITED1,EYA1,FOXD1,SALL1,TACSTD2,TCF21,UMOD	0.58	1.7e-06	9.67365e-05
negative regulation of cellular process	4355	49	APCDD1,ATP1A1,BGN,BST2,BTG2,CD74,CDKN1C,CITED1,COL2A1,COL6A3,CYP1B1,DAPL1,DDIT4,DHRS2,EGR1,ELF3,EYA1,FN1,FOXD1,H2AFZ,HPGD,ID1,IGFBP6,IGFBP7,ITM2A,JUNB,KNG1,KRT18,MEIS2,MT3,MUC1,NR2F1,NR4A1,PEG10,PLAT,PTN,S100A11,SALL1,SERPINI1,SPINK1,SPP1,STAR,STMN1,TACSTD2,TCF21,TGFBI,TMSB4X,TNC,UMOD	26.65	1.8e-06	0.000100494
tube morphogenesis	733	17	CITED1,CYP1B1,EYA1,FN1,FOXD1,HPGD,ID1,JUNB,MFGE8,NR4A1,PTN,SALL1,TACSTD2,TCF21,TGFBI,TMEM100,TNC	4.49	2.1e-06	0.000115072
nephron development	139	8	CITED1,EGR1,EYA1,FOXD1,SALL1,TACSTD2,TCF21,UMOD	0.85	2.2e-06	0.000116246
ureteric bud morphogenesis	64	6	CITED1,EYA1,FOXD1,SALL1,TACSTD2,TCF21	0.39	2.6e-06	0.000132645
nephron epithelium development	109	7	CITED1,EYA1,FOXD1,SALL1,TACSTD2,TCF21,UMOD	0.67	4.7e-06	0.000224311
metanephric nephron development	42	5	CITED1,EGR1,FOXD1,SALL1,TCF21	0.26	5.5e-06	0.000250377
nephron tubule morphogenesis	73	6	CITED1,EYA1,FOXD1,SALL1,TACSTD2,TCF21	0.45	5.5e-06	0.000250377
renal tubule morphogenesis	77	6	CITED1,EYA1,FOXD1,SALL1,TACSTD2,TCF21	0.47	7.6e-06	0.000316738
nephron morphogenesis	77	6	CITED1,EYA1,FOXD1,SALL1,TACSTD2,TCF21	0.47	7.6e-06	0.000316738
kidney morphogenesis	93	6	CITED1,EYA1,FOXD1,SALL1,TACSTD2,TCF21	0.57	2.2e-05	0.000803679
kidney epithelium development	139	7	CITED1,EYA1,FOXD1,SALL1,TACSTD2,TCF21,UMOD	0.85	2.3e-05	0.000829963
embryonic organ development	415	10	CDKN1C,CITED1,COL2A1,EYA1,JUNB,KRT19,KRT8,RARRES2,SALL1,TCF21	2.54	0.00023	0.00515583
negative regulation of response to stimulus	1337	19	APCDD1,BGN,BST2,CD74,CITED1,COL2A1,DDIT4,EGR1,EYA1,IGFBP6,KNG1,MT3,PEG10,PLAT,SPINK1,SPP1,STMN1,TCF21,TMSB4X	8.18	0.00044	0.00829274
cell morphogenesis involved in differentiation	817	14	BOC,CITED1,FN1,FOXD1,ID1,MT3,S100A4,S100A6,SALL1,SPP1,STMN1,TACSTD2,TMEM100,TNC	5	0.00045	0.00842753
estrogen metabolic process	25	3	CYP1B1,STAR,SULT1E1	0.15	0.00046	0.00850713
cell differentiation involved in metanephros development	25	3	CITED1,SALL1,TCF21	0.15	0.00046	0.00850713
negative regulation of cell adhesion	227	7	CD74,CYP1B1,KNG1,MUC1,TACSTD2,TGFBI,TNC	1.39	0.00049	0.00900565
reactive oxygen species metabolic process	228	7	CYP1B1,DDIT4,FBLN5,GPX3,HBA1,HBB,MT3	1.4	0.0005	0.00913272
response to BMP	164	6	COL2A1,EGR1,FOXD1,GDF15,ID1,TMEM100	1	0.00051	0.00920177
cellular response to BMP stimulus	164	6	COL2A1,EGR1,FOXD1,GDF15,ID1,TMEM100	1	0.00051	0.00920177
programmed cell death	1933	24	BTG2,CADM1,CD74,CITED1,COL2A1,CTSC,CYP1B1,DAPL1,DDIT4,DHRS2,EGR1,EYA1,GDF15,HPGD,ID1,KNG1,KRT18,KRT19,KRT7,KRT8,MT3,PEG10,PTN,STAR	11.83	0.00052	0.00932533
lung vasculature development	6	2	ID1,TCF21	0.04	0.00055	0.00974521
response to heparin	6	2	AOC1,EGR1	0.04	0.00055	0.00974521
endothelial cell migration	168	6	CYP1B1,ID1,NR4A1,S100P,SCARB1,TMSB4X	1.03	0.00058	0.0101551
positive regulation of cell differentiation	839	14	ADIRF,BOC,CD74,FN1,FOS,GDF15,JUNB,PTN,RARRES2,SERPINI1,STAR,SULT1E1,TACSTD2,TMEM100	5.13	0.00058	0.0101551
negative regulation of cell morphogenesis involved in differentiation	111	5	CITED1,ID1,MT3,SPP1,TACSTD2	0.68	0.0006	0.0104435

[truncated: 4 more sheets: Cluster 11, Cluster 12, Cluster 13, Cluster 14]
